# Supplementary material for: Methyl 12-hydroxy-10-[1-(4-meth­oxy­phen­yl)-2-oxo-3-phen­oxy­azetidin-4-yl]-11-oxa-3-aza­hexa­cyclo­[11.7.1.02,9.02,12.03,7.017,21]henicosa-1(20),13,15,17(21),18-penta­ene-9-carboxyl­ate
Source: Acta Crystallogr Sect E Struct Rep Online. 2012 Nov 10;68(Pt 12):o3329–30. doi: 10.1107/S1600536812045795 (PMC3588933; doi:10.1107/S1600536812045795)
Supplement: Supplementary file 1 [file e-68-o3329-sup1.cif]

##############################################################################
#                                                                            #
# This CIF contains the data in a paper accepted for publication in          #
# Acta Crystallographica Section E. It conforms to the requirements of       #
# Notes for Authors for Acta Crystallographica Section E, and has been       #
# peer reviewed under the auspices of the IUCr Commission on Journals.       #
#                                                                            #
# Full details of the Crystallographic Information File format               #
# are given in the paper "The Crystallographic Information File (CIF):       #
# a New Standard Archive File for Crystallography" by S. R. Hall, F. H.      #
# Allen and I. D. Brown [Acta Cryst. (1991), A47, 655-685].                  #
#                                                                            #
# The current version of the core CIF dictionary is obtainable from          #
# ftp://ftp.iucr.org/pub/cif_core.dic.                                       #
#                                                                            #
# Software is freely available for graphical display of the structure(s)     #
# in this CIF. For information consult the CIF software page                 #
# http://www.iucr.org/resources/cif/software.                                #
#                                                                            #
# This file may be used for bona fide research purposes within the           #
# scientific community so long as proper attribution is given to the journal # 
# article from which it was obtained.                                        #
#                                                                            #
##############################################################################
data_global
_audit_creation_method     SHELXL-97
_journal_date_recd_electronic     2012-10-31
_journal_date_accepted     2012-11-06
_journal_name_full     'Acta Crystallographica, Section E'
_journal_year     2012
_journal_volume     68
_journal_issue     12
_journal_page_first     o3329
_journal_page_last     o3330
_journal_paper_category     QO
_journal_paper_doi     10.1107/S1600536812045795
_journal_coeditor_code     PV2604
_publ_contact_author_name     'D. Velmurugan'
_publ_contact_author_address
;
CAS in Crystallography and Biophysics
University of madras
Maraimalai campus(guindy campus)
Chennai 600 025
India
;
_publ_contact_author_email     'shirai2011@gmail.com'
_publ_contact_author_fax     '044 091 2499 3057'
_publ_contact_author_phone     '044 091 24484170'
_publ_section_title
;\
Methyl
12-hydroxy-10-[1-(4-methoxyphenyl)-2-oxo-3-phenoxyazetidin-4-yl]-11-oxa-3-\
azahexacyclo[11.7.1.0^2,9^.0^2,12^.0^3,7^.0^17,21^]henicosa-1(20),13,15,\
17(21),18-pentaene-9-carboxylate
;
loop_
    _publ_author_name
    _publ_author_address
    'Sivasubramanian Suhitha'
;
Centre of Advanced Study in Crystallography and Biophysics
University of Madras
Guindy Campus
Chennai 600 025
India
;
    'Thothadri Srinivasan'
;
Centre of Advanced Study in Crystallography and Biophysics
University of Madras
Guindy Campus
Chennai 600 025
India
;
    'Raju Rajesh'
;
Department of Organic Chemistry
University of Madras
Guindy Campus
Chennai 600 025
India
;
    'Raghavachary Raghunathan'
;
Department of Organic Chemistry
University of Madras
Guindy Campus
Chennai 600 025
India
;
    'Devadasan Velmurugan'
;
Centre of Advanced Study in Crystallography and Biophysics
University of Madras
Guindy Campus
Chennai 600 025
India
;
data_I
_audit_creation_method     SHELXL-97
_chemical_name_systematic
;
Methyl 12-hydroxy-10-[1-(4-methoxyphenyl)-2-oxo-3-phenoxyazetidin-4-yl]-
11-oxa-3-azahexacyclo[11.7.1.0^2,9^.0^2,12^.0^3,7^.0^17,21^]henicosa-
1(20),13,15,17(21),18-pentaene-9-carboxylate
;
_chemical_name_common     ?
_chemical_formula_moiety     'C37 H34 N2 O7'
_chemical_formula_sum     'C37 H34 N2 O7'
_chemical_formula_iupac     'C37 H34 N2 O7'
_chemical_formula_weight     618.66
_chemical_melting_point     ?
_symmetry_cell_setting     orthorhombic
_symmetry_space_group_name_H-M     'P b c a'
_symmetry_space_group_name_Hall     '-P 2ac 2ab'
loop_
    _symmetry_equiv_pos_as_xyz
    'x, y, z'
    '-x+1/2, -y, z+1/2'
    'x+1/2, -y+1/2, -z'
    '-x, y+1/2, -z+1/2'
    '-x, -y, -z'
    'x-1/2, y, -z-1/2'
    '-x-1/2, y-1/2, z'
    'x, -y-1/2, z-1/2'
_cell_length_a     9.6545(11)
_cell_length_b     20.363(2)
_cell_length_c     31.804(3)
_cell_angle_alpha     90.00
_cell_angle_beta     90.00
_cell_angle_gamma     90.00
_cell_volume     6252.5(11)
_cell_formula_units_Z     8
_cell_measurement_reflns_used     5614
_cell_measurement_theta_min     1.28
_cell_measurement_theta_max     25.30
_cell_measurement_temperature     293(2)
_exptl_crystal_description     Block
_exptl_crystal_colour     Colourless
_exptl_crystal_size_max     0.35
_exptl_crystal_size_mid     0.30
_exptl_crystal_size_min     0.25
_exptl_crystal_density_diffrn     1.314
_exptl_crystal_density_meas     ?
_exptl_crystal_density_method     'not measured'
_exptl_crystal_F_000     2608
_exptl_absorpt_coefficient_mu     0.091
_exptl_absorpt_correction_type     multi-scan
_exptl_absorpt_process_details     '(<i>SADABS</i>; Bruker, 2008)'
_exptl_absorpt_correction_T_min     0.9688
_exptl_absorpt_correction_T_max     0.9775
_exptl_special_details
;
;
_diffrn_ambient_temperature     293(2)
_diffrn_radiation_type     MoK\a
_diffrn_radiation_wavelength     0.71073
_diffrn_radiation_source     'fine-focus sealed tube'
_diffrn_radiation_monochromator     graphite
_diffrn_measurement_device_type     'Bruker SMART APEXII area-detector'
_diffrn_measurement_method     '\w and \f scans'
_diffrn_detector_area_resol_mean     ?
_diffrn_reflns_number     26528
_diffrn_reflns_av_R_equivalents     0.0624
_diffrn_reflns_av_sigmaI/netI     0.0482
_diffrn_reflns_theta_min     1.28
_diffrn_reflns_theta_max     25.30
_diffrn_reflns_theta_full     25.30
_diffrn_measured_fraction_theta_max     0.986
_diffrn_measured_fraction_theta_full     0.986
_diffrn_reflns_limit_h_min     -11
_diffrn_reflns_limit_h_max     11
_diffrn_reflns_limit_k_min     -22
_diffrn_reflns_limit_k_max     24
_diffrn_reflns_limit_l_min     -32
_diffrn_reflns_limit_l_max     38
_diffrn_standards_number     0
_diffrn_standards_interval_count     ?
_diffrn_standards_interval_time     ?
_diffrn_standards_decay_%     ?
_refine_special_details
;
 Refinement of F^2^ against ALL reflections.  The weighted R-factor wR and
 goodness of fit S are based on F^2^, conventional R-factors R are based
 on F, with F set to zero for negative F^2^. The threshold expression of
 F^2^ > 2sigma(F^2^) is used only for calculating R-factors(gt) etc. and is
 not relevant to the choice of reflections for refinement.  R-factors based
 on F^2^ are statistically about twice as large as those based on F, and R-
 factors based on ALL data will be even larger.
;
_reflns_number_total     5614
_reflns_number_gt     3210
_reflns_threshold_expression     I>2sigma(I)
_refine_ls_structure_factor_coef     Fsqd
_refine_ls_matrix_type     full
_refine_ls_R_factor_all     0.0971
_refine_ls_R_factor_gt     0.0468
_refine_ls_wR_factor_gt     0.1038
_refine_ls_wR_factor_ref     0.1265
_refine_ls_goodness_of_fit_ref     0.999
_refine_ls_restrained_S_all     0.999
_refine_ls_number_reflns     5614
_refine_ls_number_parameters     421
_refine_ls_number_restraints     0
_refine_ls_hydrogen_treatment     mixed
_refine_ls_weighting_scheme     calc
_refine_ls_weighting_details
         'calc w=1/[\s^2^(Fo^2^)+(0.0503P)^2^+1.3234P] where P=(Fo^2^+2Fc^2^)/3'
_atom_sites_solution_hydrogens     geom
_atom_sites_solution_primary     direct
_atom_sites_solution_secondary     difmap
_refine_ls_shift/su_max     0.000
_refine_ls_shift/su_mean     0.000
_refine_diff_density_max     0.137
_refine_diff_density_min     -0.212
_refine_ls_extinction_method     none
_refine_ls_extinction_coef     ?
loop_
    _atom_type_symbol
    _atom_type_description
    _atom_type_scat_dispersion_real
    _atom_type_scat_dispersion_imag
    _atom_type_scat_source
    'C' 'C' 0.0033 0.0016
                         'International Tables Vol C Tables 4.2.6.8 and 6.1.1.4'
    'H' 'H' 0.0000 0.0000
                         'International Tables Vol C Tables 4.2.6.8 and 6.1.1.4'
    'N' 'N' 0.0061 0.0033
                         'International Tables Vol C Tables 4.2.6.8 and 6.1.1.4'
    'O' 'O' 0.0106 0.0060
                         'International Tables Vol C Tables 4.2.6.8 and 6.1.1.4'
_computing_data_collection     'APEX2 (Bruker, 2008)'
_computing_cell_refinement     'SAINT (Bruker, 2008)'
_computing_data_reduction     'SAINT (Bruker, 2008)'
_computing_structure_solution     'SHELXS97 (Sheldrick, 2008)'
_computing_structure_refinement     'SHELXL97 (Sheldrick, 2008)'
_computing_molecular_graphics     'ORTEP-3 (Farrugia, 2012)'
_computing_publication_material
                            'SHELXL97 (Sheldrick, 2008) and PLATON (Spek, 2009)'
loop_
    _atom_site_type_symbol
    _atom_site_label
    _atom_site_fract_x
    _atom_site_fract_y
    _atom_site_fract_z
    _atom_site_U_iso_or_equiv
    _atom_site_adp_type
    _atom_site_calc_flag
    _atom_site_refinement_flags
    _atom_site_occupancy
    _atom_site_symmetry_multiplicity
    _atom_site_disorder_assembly
    _atom_site_disorder_group
    C C1 -0.1844(4) -0.29414(16) 0.45652(10) 0.0994(11) Uani d . 1 1 . .
    H H1A -0.2716 -0.2931 0.4710 0.149 Uiso calc R 1 1 . .
    H H1B -0.1945 -0.3182 0.4307 0.149 Uiso calc R 1 1 . .
    H H1C -0.1553 -0.2501 0.4504 0.149 Uiso calc R 1 1 . .
    C C2 -0.0580(3) -0.29816(14) 0.52120(9) 0.0668(7) Uani d . 1 1 . .
    C C3 -0.1206(3) -0.24169(13) 0.53561(8) 0.0614(7) Uani d . 1 1 . .
    H H3 -0.1869 -0.2206 0.5192 0.074 Uiso calc R 1 1 . .
    C C4 -0.0846(3) -0.21631(12) 0.57455(7) 0.0580(7) Uani d . 1 1 . .
    H H4 -0.1261 -0.1778 0.5840 0.070 Uiso calc R 1 1 . .
    C C5 0.0121(3) -0.24757(12) 0.59942(8) 0.0559(6) Uani d . 1 1 . .
    C C6 0.0725(3) -0.30568(13) 0.58544(9) 0.0688(7) Uani d . 1 1 . .
    H H6 0.1362 -0.3278 0.6022 0.083 Uiso calc R 1 1 . .
    C C7 0.0370(3) -0.33014(14) 0.54648(9) 0.0742(8) Uani d . 1 1 . .
    H H7 0.0777 -0.3688 0.5370 0.089 Uiso calc R 1 1 . .
    C C8 0.0036(2) -0.15872(11) 0.65931(7) 0.0531(6) Uani d . 1 1 . .
    H H8 -0.0971 -0.1585 0.6633 0.064 Uiso calc R 1 1 . .
    C C9 0.0769(2) -0.18432(12) 0.69942(7) 0.0566(6) Uani d . 1 1 . .
    H H9 0.1632 -0.1609 0.7056 0.068 Uiso calc R 1 1 . .
    C C10 0.1001(3) -0.24787(14) 0.67485(8) 0.0656(7) Uani d . 1 1 . .
    C C11 0.0410(3) -0.19644(13) 0.77364(7) 0.0569(6) Uani d . 1 1 . .
    C C12 0.1496(3) -0.23813(13) 0.78101(8) 0.0663(7) Uani d . 1 1 . .
    H H12 0.1945 -0.2591 0.7589 0.080 Uiso calc R 1 1 . .
    C C13 0.1909(3) -0.24834(16) 0.82211(11) 0.0823(9) Uani d . 1 1 . .
    H H13 0.2639 -0.2768 0.8278 0.099 Uiso calc R 1 1 . .
    C C14 0.1255(4) -0.2170(2) 0.85429(11) 0.1028(13) Uani d . 1 1 . .
    H H14 0.1525 -0.2250 0.8819 0.123 Uiso calc R 1 1 . .
    C C15 0.0202(4) -0.1739(2) 0.84622(10) 0.1091(13) Uani d . 1 1 . .
    H H15 -0.0224 -0.1517 0.8683 0.131 Uiso calc R 1 1 . .
    C C16 -0.0224(3) -0.16324(17) 0.80586(9) 0.0832(9) Uani d . 1 1 . .
    H H16 -0.0936 -0.1338 0.8003 0.100 Uiso calc R 1 1 . .
    C C17 0.0505(2) -0.09544(11) 0.63905(7) 0.0465(6) Uani d . 1 1 . .
    H H17 0.0342 -0.0988 0.6087 0.056 Uiso calc R 1 1 . .
    C C18 -0.0236(2) -0.03335(11) 0.65529(6) 0.0431(5) Uani d . 1 1 . .
    C C19 -0.0432(2) -0.02920(12) 0.70346(6) 0.0513(6) Uani d . 1 1 . .
    H H19A -0.1280 -0.0060 0.7103 0.062 Uiso calc R 1 1 . .
    H H19B -0.0472 -0.0728 0.7157 0.062 Uiso calc R 1 1 . .
    C C20 0.0831(2) 0.00838(13) 0.71975(7) 0.0563(6) Uani d . 1 1 . .
    H H20 0.1602 -0.0219 0.7248 0.068 Uiso calc R 1 1 . .
    C C21 0.0590(3) 0.05173(16) 0.75843(8) 0.0771(8) Uani d . 1 1 . .
    H H21A -0.0354 0.0472 0.7685 0.093 Uiso calc R 1 1 . .
    H H21B 0.1220 0.0399 0.7809 0.093 Uiso calc R 1 1 . .
    C C22 0.0859(4) 0.12086(16) 0.74376(9) 0.0889(9) Uani d . 1 1 . .
    H H22A 0.1813 0.1334 0.7489 0.107 Uiso calc R 1 1 . .
    H H22B 0.0251 0.1518 0.7579 0.107 Uiso calc R 1 1 . .
    C C23 0.0555(3) 0.11824(13) 0.69729(8) 0.0680(7) Uani d . 1 1 . .
    H H23A -0.0433 0.1184 0.6918 0.082 Uiso calc R 1 1 . .
    H H23B 0.0986 0.1545 0.6824 0.082 Uiso calc R 1 1 . .
    C C24 0.0864(2) 0.02290(11) 0.64621(6) 0.0433(5) Uani d . 1 1 . .
    C C25 0.2212(2) -0.01860(12) 0.63326(7) 0.0484(6) Uani d . 1 1 . .
    C C26 0.2334(2) -0.00885(12) 0.58636(7) 0.0523(6) Uani d . 1 1 . .
    C C27 0.1370(2) 0.03869(12) 0.57417(7) 0.0516(6) Uani d . 1 1 . .
    C C28 0.0569(2) 0.06374(12) 0.60742(7) 0.0486(6) Uani d . 1 1 . .
    C C29 -0.0358(3) 0.11284(13) 0.59889(8) 0.0661(7) Uani d . 1 1 . .
    H H29 -0.0874 0.1318 0.6204 0.079 Uiso calc R 1 1 . .
    C C30 -0.0519(3) 0.13415(15) 0.55704(10) 0.0826(9) Uani d . 1 1 . .
    H H30 -0.1154 0.1673 0.5513 0.099 Uiso calc R 1 1 . .
    C C31 0.0218(4) 0.10812(16) 0.52475(9) 0.0859(10) Uani d . 1 1 . .
    H H31 0.0052 0.1223 0.4974 0.103 Uiso calc R 1 1 . .
    C C32 0.1232(3) 0.05987(14) 0.53230(8) 0.0669(7) Uani d . 1 1 . .
    C C33 0.2122(4) 0.03017(17) 0.50266(9) 0.0858(10) Uani d . 1 1 . .
    H H33 0.2063 0.0419 0.4745 0.103 Uiso calc R 1 1 . .
    C C34 0.3064(4) -0.01533(17) 0.51499(9) 0.0887(10) Uani d . 1 1 . .
    H H34 0.3646 -0.0337 0.4949 0.106 Uiso calc R 1 1 . .
    C C35 0.3196(3) -0.03595(14) 0.55723(8) 0.0725(8) Uani d . 1 1 . .
    H H35 0.3853 -0.0671 0.5649 0.087 Uiso calc R 1 1 . .
    C C36 -0.1586(2) -0.02405(13) 0.63177(7) 0.0500(6) Uani d . 1 1 . .
    C C37 -0.3568(3) 0.04349(18) 0.62279(9) 0.0912(10) Uani d . 1 1 . .
    H H37A -0.3327 0.0532 0.5942 0.137 Uiso calc R 1 1 . .
    H H37B -0.3997 0.0812 0.6353 0.137 Uiso calc R 1 1 . .
    H H37C -0.4200 0.0071 0.6235 0.137 Uiso calc R 1 1 . .
    N N1 0.0482(2) -0.22067(10) 0.63899(6) 0.0595(5) Uani d . 1 1 . .
    N N2 0.11888(18) 0.05505(10) 0.68586(5) 0.0501(5) Uani d . 1 1 . .
    O O1 -0.0823(2) -0.32569(10) 0.48259(6) 0.0937(7) Uani d . 1 1 . .
    O O2 0.1430(2) -0.30229(10) 0.68253(6) 0.0899(6) Uani d . 1 1 . .
    O O3 -0.01484(17) -0.18640(9) 0.73418(5) 0.0636(5) Uani d . 1 1 . .
    O O4 -0.19583(18) -0.05791(10) 0.60292(6) 0.0740(5) Uani d . 1 1 . .
    O O5 -0.23191(15) 0.02664(9) 0.64624(5) 0.0635(5) Uani d . 1 1 . .
    O O6 0.19453(14) -0.08459(8) 0.64559(4) 0.0525(4) Uani d . 1 1 . .
    O O7 0.33797(16) 0.00319(10) 0.65408(6) 0.0655(5) Uani d . 1 1 . .
    H H7A 0.303(3) 0.0308(14) 0.6745(9) 0.090(10) Uiso d . 1 1 . .
loop_
    _atom_site_aniso_label
    _atom_site_aniso_U_11
    _atom_site_aniso_U_22
    _atom_site_aniso_U_33
    _atom_site_aniso_U_12
    _atom_site_aniso_U_13
    _atom_site_aniso_U_23
    C1 0.118(3) 0.105(3) 0.075(2) 0.008(2) -0.029(2) -0.0208(19)
    C2 0.0727(18) 0.0621(18) 0.0657(18) -0.0071(15) -0.0012(15) -0.0129(15)
    C3 0.0669(17) 0.0586(17) 0.0587(17) -0.0053(13) -0.0017(13) -0.0016(14)
    C4 0.0671(17) 0.0539(16) 0.0529(16) -0.0033(13) 0.0057(13) -0.0004(13)
    C5 0.0663(16) 0.0493(15) 0.0522(16) -0.0063(13) 0.0047(13) 0.0030(12)
    C6 0.0727(18) 0.0570(17) 0.077(2) 0.0029(14) -0.0052(15) 0.0009(15)
    C7 0.0778(19) 0.0606(18) 0.084(2) 0.0053(15) -0.0018(16) -0.0166(16)
    C8 0.0601(15) 0.0522(15) 0.0469(14) -0.0038(12) -0.0009(12) 0.0028(12)
    C9 0.0569(15) 0.0662(17) 0.0465(15) -0.0052(12) 0.0012(12) 0.0110(13)
    C10 0.0746(18) 0.0639(19) 0.0583(18) 0.0046(14) 0.0042(14) 0.0121(15)
    C11 0.0588(16) 0.0667(17) 0.0451(16) -0.0158(13) -0.0017(12) 0.0117(13)
    C12 0.0731(18) 0.0641(18) 0.0616(18) -0.0048(14) -0.0088(14) 0.0124(14)
    C13 0.081(2) 0.087(2) 0.079(2) -0.0211(17) -0.0233(18) 0.0271(19)
    C14 0.097(3) 0.157(4) 0.054(2) -0.048(3) -0.019(2) 0.027(2)
    C15 0.094(3) 0.179(4) 0.055(2) -0.011(3) 0.0026(18) -0.012(2)
    C16 0.0722(19) 0.120(3) 0.0577(19) 0.0013(18) 0.0054(15) 0.0031(18)
    C17 0.0484(13) 0.0535(14) 0.0375(13) -0.0039(11) -0.0004(10) 0.0025(11)
    C18 0.0391(12) 0.0570(14) 0.0330(12) -0.0001(10) 0.0016(9) 0.0036(10)
    C19 0.0510(13) 0.0648(16) 0.0382(13) 0.0031(11) 0.0058(10) 0.0045(11)
    C20 0.0524(14) 0.0747(17) 0.0418(14) 0.0066(12) -0.0042(11) -0.0020(13)
    C21 0.0775(19) 0.113(3) 0.0409(16) 0.0027(17) -0.0011(13) -0.0145(16)
    C22 0.103(2) 0.097(2) 0.067(2) 0.0008(19) 0.0008(17) -0.0316(18)
    C23 0.0772(18) 0.0650(18) 0.0617(17) 0.0004(14) 0.0044(14) -0.0175(14)
    C24 0.0404(12) 0.0527(14) 0.0368(13) -0.0028(10) 0.0015(9) -0.0021(10)
    C25 0.0416(13) 0.0571(16) 0.0465(14) -0.0047(11) 0.0058(10) -0.0030(12)
    C26 0.0561(14) 0.0570(16) 0.0438(14) -0.0146(12) 0.0117(11) -0.0082(12)
    C27 0.0610(15) 0.0563(16) 0.0373(14) -0.0198(12) 0.0040(11) 0.0013(11)
    C28 0.0492(13) 0.0526(15) 0.0439(14) -0.0098(11) -0.0004(11) 0.0045(11)
    C29 0.0676(17) 0.0652(18) 0.0654(18) 0.0000(14) 0.0000(14) 0.0128(14)
    C30 0.091(2) 0.081(2) 0.076(2) -0.0044(17) -0.0112(18) 0.0299(18)
    C31 0.109(3) 0.091(2) 0.057(2) -0.029(2) -0.0130(18) 0.0294(17)
    C32 0.085(2) 0.0700(19) 0.0459(17) -0.0277(16) 0.0024(15) 0.0067(14)
    C33 0.125(3) 0.092(3) 0.0404(17) -0.040(2) 0.0145(18) -0.0012(17)
    C34 0.117(3) 0.094(3) 0.055(2) -0.027(2) 0.0365(18) -0.0206(18)
    C35 0.0842(19) 0.0754(19) 0.0578(18) -0.0144(15) 0.0238(15) -0.0135(15)
    C36 0.0443(13) 0.0619(17) 0.0439(15) -0.0061(12) 0.0046(11) 0.0079(13)
    C37 0.0504(16) 0.142(3) 0.081(2) 0.0219(17) -0.0102(14) 0.012(2)
    N1 0.0763(14) 0.0545(13) 0.0477(13) 0.0003(11) -0.0036(11) 0.0061(11)
    N2 0.0485(11) 0.0630(13) 0.0387(11) -0.0008(9) 0.0011(9) -0.0083(10)
    O1 0.1088(17) 0.0879(15) 0.0843(15) 0.0127(12) -0.0236(12) -0.0371(12)
    O2 0.1236(17) 0.0733(14) 0.0729(14) 0.0277(13) -0.0007(12) 0.0158(11)
    O3 0.0584(10) 0.0863(13) 0.0459(10) -0.0035(9) -0.0015(8) 0.0165(9)
    O4 0.0688(12) 0.0918(14) 0.0613(12) -0.0018(10) -0.0224(9) -0.0095(10)
    O5 0.0418(9) 0.0909(13) 0.0579(10) 0.0123(9) -0.0013(8) 0.0041(9)
    O6 0.0442(9) 0.0612(11) 0.0520(10) 0.0042(8) 0.0053(7) 0.0041(8)
    O7 0.0386(9) 0.0956(14) 0.0622(12) -0.0063(9) 0.0009(8) -0.0150(11)
_geom_special_details
;
 All esds (except the esd in the dihedral angle between two l.s. planes)
 are estimated using the full covariance matrix.  The cell esds are taken
 into account individually in the estimation of esds in distances, angles
 and torsion angles; correlations between esds in cell parameters are only
 used when they are defined by crystal symmetry.  An approximate (isotropic)
 treatment of cell esds is used for estimating esds involving l.s. planes.
;
loop_
    _geom_bond_atom_site_label_1
    _geom_bond_atom_site_label_2
    _geom_bond_site_symmetry_2
    _geom_bond_distance
    _geom_bond_publ_flag
    C1 O1 . 1.440(3) ?
    C1 H1A . 0.9600 ?
    C1 H1B . 0.9600 ?
    C1 H1C . 0.9600 ?
    C2 O1 . 1.370(3) ?
    C2 C3 . 1.378(4) ?
    C2 C7 . 1.383(4) ?
    C3 C4 . 1.386(3) ?
    C3 H3 . 0.9300 ?
    C4 C5 . 1.380(3) ?
    C4 H4 . 0.9300 ?
    C5 C6 . 1.392(3) ?
    C5 N1 . 1.416(3) ?
    C6 C7 . 1.379(4) ?
    C6 H6 . 0.9300 ?
    C7 H7 . 0.9300 ?
    C8 N1 . 1.482(3) ?
    C8 C17 . 1.510(3) ?
    C8 C9 . 1.549(3) ?
    C8 H8 . 0.9800 ?
    C9 O3 . 1.417(3) ?
    C9 C10 . 1.528(4) ?
    C9 H9 . 0.9800 ?
    C10 O2 . 1.208(3) ?
    C10 N1 . 1.363(3) ?
    C11 C12 . 1.369(4) ?
    C11 C16 . 1.372(4) ?
    C11 O3 . 1.381(3) ?
    C12 C13 . 1.383(4) ?
    C12 H12 . 0.9300 ?
    C13 C14 . 1.362(5) ?
    C13 H13 . 0.9300 ?
    C14 C15 . 1.367(5) ?
    C14 H14 . 0.9300 ?
    C15 C16 . 1.365(4) ?
    C15 H15 . 0.9300 ?
    C16 H16 . 0.9300 ?
    C17 O6 . 1.423(2) ?
    C17 C18 . 1.542(3) ?
    C17 H17 . 0.9800 ?
    C18 C36 . 1.514(3) ?
    C18 C19 . 1.546(3) ?
    C18 C24 . 1.589(3) ?
    C19 C20 . 1.530(3) ?
    C19 H19A . 0.9700 ?
    C19 H19B . 0.9700 ?
    C20 N2 . 1.478(3) ?
    C20 C21 . 1.532(3) ?
    C20 H20 . 0.9800 ?
    C21 C22 . 1.506(4) ?
    C21 H21A . 0.9700 ?
    C21 H21B . 0.9700 ?
    C22 C23 . 1.508(4) ?
    C22 H22A . 0.9700 ?
    C22 H22B . 0.9700 ?
    C23 N2 . 1.470(3) ?
    C23 H23A . 0.9700 ?
    C23 H23B . 0.9700 ?
    C24 N2 . 1.455(3) ?
    C24 C28 . 1.515(3) ?
    C24 C25 . 1.605(3) ?
    C25 O7 . 1.381(3) ?
    C25 O6 . 1.423(3) ?
    C25 C26 . 1.509(3) ?
    C26 C35 . 1.362(3) ?
    C26 C27 . 1.397(3) ?
    C27 C28 . 1.406(3) ?
    C27 C32 . 1.406(3) ?
    C28 C29 . 1.369(3) ?
    C29 C30 . 1.408(4) ?
    C29 H29 . 0.9300 ?
    C30 C31 . 1.357(4) ?
    C30 H30 . 0.9300 ?
    C31 C32 . 1.408(4) ?
    C31 H31 . 0.9300 ?
    C32 C33 . 1.412(4) ?
    C33 C34 . 1.356(4) ?
    C33 H33 . 0.9300 ?
    C34 C35 . 1.413(4) ?
    C34 H34 . 0.9300 ?
    C35 H35 . 0.9300 ?
    C36 O4 . 1.203(3) ?
    C36 O5 . 1.334(3) ?
    C37 O5 . 1.458(3) ?
    C37 H37A . 0.9600 ?
    C37 H37B . 0.9600 ?
    C37 H37C . 0.9600 ?
    O7 H7A . 0.92(3) ?
loop_
    _geom_angle_atom_site_label_1
    _geom_angle_atom_site_label_2
    _geom_angle_atom_site_label_3
    _geom_angle_site_symmetry_1
    _geom_angle_site_symmetry_3
    _geom_angle
    _geom_angle_publ_flag
    O1 C1 H1A . . 109.5 ?
    O1 C1 H1B . . 109.5 ?
    H1A C1 H1B . . 109.5 ?
    O1 C1 H1C . . 109.5 ?
    H1A C1 H1C . . 109.5 ?
    H1B C1 H1C . . 109.5 ?
    O1 C2 C3 . . 124.4(3) ?
    O1 C2 C7 . . 116.2(3) ?
    C3 C2 C7 . . 119.4(3) ?
    C2 C3 C4 . . 119.9(3) ?
    C2 C3 H3 . . 120.0 ?
    C4 C3 H3 . . 120.0 ?
    C5 C4 C3 . . 120.7(2) ?
    C5 C4 H4 . . 119.7 ?
    C3 C4 H4 . . 119.7 ?
    C4 C5 C6 . . 119.5(2) ?
    C4 C5 N1 . . 119.8(2) ?
    C6 C5 N1 . . 120.6(2) ?
    C7 C6 C5 . . 119.3(3) ?
    C7 C6 H6 . . 120.3 ?
    C5 C6 H6 . . 120.3 ?
    C6 C7 C2 . . 121.2(3) ?
    C6 C7 H7 . . 119.4 ?
    C2 C7 H7 . . 119.4 ?
    N1 C8 C17 . . 116.94(19) ?
    N1 C8 C9 . . 86.55(17) ?
    C17 C8 C9 . . 120.1(2) ?
    N1 C8 H8 . . 110.4 ?
    C17 C8 H8 . . 110.4 ?
    C9 C8 H8 . . 110.4 ?
    O3 C9 C10 . . 117.7(2) ?
    O3 C9 C8 . . 111.53(19) ?
    C10 C9 C8 . . 86.05(18) ?
    O3 C9 H9 . . 112.9 ?
    C10 C9 H9 . . 112.9 ?
    C8 C9 H9 . . 112.9 ?
    O2 C10 N1 . . 131.9(3) ?
    O2 C10 C9 . . 136.4(3) ?
    N1 C10 C9 . . 91.7(2) ?
    C12 C11 C16 . . 121.3(2) ?
    C12 C11 O3 . . 123.1(2) ?
    C16 C11 O3 . . 115.6(2) ?
    C11 C12 C13 . . 118.4(3) ?
    C11 C12 H12 . . 120.8 ?
    C13 C12 H12 . . 120.8 ?
    C14 C13 C12 . . 120.4(3) ?
    C14 C13 H13 . . 119.8 ?
    C12 C13 H13 . . 119.8 ?
    C13 C14 C15 . . 120.3(3) ?
    C13 C14 H14 . . 119.8 ?
    C15 C14 H14 . . 119.8 ?
    C16 C15 C14 . . 120.2(3) ?
    C16 C15 H15 . . 119.9 ?
    C14 C15 H15 . . 119.9 ?
    C15 C16 C11 . . 119.3(3) ?
    C15 C16 H16 . . 120.3 ?
    C11 C16 H16 . . 120.3 ?
    O6 C17 C8 . . 111.30(18) ?
    O6 C17 C18 . . 106.09(17) ?
    C8 C17 C18 . . 114.68(18) ?
    O6 C17 H17 . . 108.2 ?
    C8 C17 H17 . . 108.2 ?
    C18 C17 H17 . . 108.2 ?
    C36 C18 C17 . . 109.66(18) ?
    C36 C18 C19 . . 112.16(17) ?
    C17 C18 C19 . . 115.70(18) ?
    C36 C18 C24 . . 113.28(17) ?
    C17 C18 C24 . . 102.72(16) ?
    C19 C18 C24 . . 102.86(16) ?
    C20 C19 C18 . . 105.37(17) ?
    C20 C19 H19A . . 110.7 ?
    C18 C19 H19A . . 110.7 ?
    C20 C19 H19B . . 110.7 ?
    C18 C19 H19B . . 110.7 ?
    H19A C19 H19B . . 108.8 ?
    N2 C20 C19 . . 105.13(17) ?
    N2 C20 C21 . . 104.5(2) ?
    C19 C20 C21 . . 116.0(2) ?
    N2 C20 H20 . . 110.3 ?
    C19 C20 H20 . . 110.3 ?
    C21 C20 H20 . . 110.3 ?
    C22 C21 C20 . . 105.3(2) ?
    C22 C21 H21A . . 110.7 ?
    C20 C21 H21A . . 110.7 ?
    C22 C21 H21B . . 110.7 ?
    C20 C21 H21B . . 110.7 ?
    H21A C21 H21B . . 108.8 ?
    C21 C22 C23 . . 103.7(2) ?
    C21 C22 H22A . . 111.0 ?
    C23 C22 H22A . . 111.0 ?
    C21 C22 H22B . . 111.0 ?
    C23 C22 H22B . . 111.0 ?
    H22A C22 H22B . . 109.0 ?
    N2 C23 C22 . . 101.1(2) ?
    N2 C23 H23A . . 111.6 ?
    C22 C23 H23A . . 111.6 ?
    N2 C23 H23B . . 111.6 ?
    C22 C23 H23B . . 111.6 ?
    H23A C23 H23B . . 109.4 ?
    N2 C24 C28 . . 119.95(19) ?
    N2 C24 C18 . . 108.12(16) ?
    C28 C24 C18 . . 114.73(16) ?
    N2 C24 C25 . . 106.54(16) ?
    C28 C24 C25 . . 103.42(16) ?
    C18 C24 C25 . . 102.06(16) ?
    O7 C25 O6 . . 108.61(18) ?
    O7 C25 C26 . . 111.61(18) ?
    O6 C25 C26 . . 114.24(18) ?
    O7 C25 C24 . . 111.69(18) ?
    O6 C25 C24 . . 106.23(16) ?
    C26 C25 C24 . . 104.32(18) ?
    C35 C26 C27 . . 119.9(2) ?
    C35 C26 C25 . . 131.8(2) ?
    C27 C26 C25 . . 108.28(19) ?
    C26 C27 C28 . . 114.1(2) ?
    C26 C27 C32 . . 122.6(2) ?
    C28 C27 C32 . . 123.3(3) ?
    C29 C28 C27 . . 118.4(2) ?
    C29 C28 C24 . . 133.2(2) ?
    C27 C28 C24 . . 108.1(2) ?
    C28 C29 C30 . . 119.0(3) ?
    C28 C29 H29 . . 120.5 ?
    C30 C29 H29 . . 120.5 ?
    C31 C30 C29 . . 122.5(3) ?
    C31 C30 H30 . . 118.8 ?
    C29 C30 H30 . . 118.8 ?
    C30 C31 C32 . . 120.5(3) ?
    C30 C31 H31 . . 119.7 ?
    C32 C31 H31 . . 119.7 ?
    C27 C32 C31 . . 116.2(3) ?
    C27 C32 C33 . . 116.3(3) ?
    C31 C32 C33 . . 127.5(3) ?
    C34 C33 C32 . . 120.5(3) ?
    C34 C33 H33 . . 119.7 ?
    C32 C33 H33 . . 119.7 ?
    C33 C34 C35 . . 122.6(3) ?
    C33 C34 H34 . . 118.7 ?
    C35 C34 H34 . . 118.7 ?
    C26 C35 C34 . . 118.1(3) ?
    C26 C35 H35 . . 121.0 ?
    C34 C35 H35 . . 121.0 ?
    O4 C36 O5 . . 123.2(2) ?
    O4 C36 C18 . . 124.2(2) ?
    O5 C36 C18 . . 112.5(2) ?
    O5 C37 H37A . . 109.5 ?
    O5 C37 H37B . . 109.5 ?
    H37A C37 H37B . . 109.5 ?
    O5 C37 H37C . . 109.5 ?
    H37A C37 H37C . . 109.5 ?
    H37B C37 H37C . . 109.5 ?
    C10 N1 C5 . . 132.6(2) ?
    C10 N1 C8 . . 95.04(19) ?
    C5 N1 C8 . . 130.2(2) ?
    C24 N2 C23 . . 121.23(18) ?
    C24 N2 C20 . . 107.00(17) ?
    C23 N2 C20 . . 106.56(18) ?
    C2 O1 C1 . . 116.8(2) ?
    C11 O3 C9 . . 118.00(18) ?
    C36 O5 C37 . . 116.4(2) ?
    C17 O6 C25 . . 106.45(16) ?
    C25 O7 H7A . . 103.4(17) ?
loop_
    _geom_torsion_atom_site_label_1
    _geom_torsion_atom_site_label_2
    _geom_torsion_atom_site_label_3
    _geom_torsion_atom_site_label_4
    _geom_torsion_site_symmetry_1
    _geom_torsion_site_symmetry_2
    _geom_torsion_site_symmetry_3
    _geom_torsion_site_symmetry_4
    _geom_torsion
    _geom_torsion_publ_flag
    O1 C2 C3 C4 . . . . -177.3(2) ?
    C7 C2 C3 C4 . . . . 2.1(4) ?
    C2 C3 C4 C5 . . . . -0.9(4) ?
    C3 C4 C5 C6 . . . . -0.9(4) ?
    C3 C4 C5 N1 . . . . 179.6(2) ?
    C4 C5 C6 C7 . . . . 1.6(4) ?
    N1 C5 C6 C7 . . . . -179.0(2) ?
    C5 C6 C7 C2 . . . . -0.3(4) ?
    O1 C2 C7 C6 . . . . 178.0(2) ?
    C3 C2 C7 C6 . . . . -1.5(4) ?
    N1 C8 C9 O3 . . . . -124.0(2) ?
    C17 C8 C9 O3 . . . . 116.7(2) ?
    N1 C8 C9 C10 . . . . -5.66(17) ?
    C17 C8 C9 C10 . . . . -125.0(2) ?
    O3 C9 C10 O2 . . . . -59.7(4) ?
    C8 C9 C10 O2 . . . . -172.0(4) ?
    O3 C9 C10 N1 . . . . 118.4(2) ?
    C8 C9 C10 N1 . . . . 6.14(19) ?
    C16 C11 C12 C13 . . . . 2.7(4) ?
    O3 C11 C12 C13 . . . . -175.3(2) ?
    C11 C12 C13 C14 . . . . -0.6(4) ?
    C12 C13 C14 C15 . . . . -1.6(5) ?
    C13 C14 C15 C16 . . . . 1.7(6) ?
    C14 C15 C16 C11 . . . . 0.3(5) ?
    C12 C11 C16 C15 . . . . -2.5(4) ?
    O3 C11 C16 C15 . . . . 175.6(3) ?
    N1 C8 C17 O6 . . . . -72.3(2) ?
    C9 C8 C17 O6 . . . . 30.2(3) ?
    N1 C8 C17 C18 . . . . 167.29(18) ?
    C9 C8 C17 C18 . . . . -90.2(3) ?
    O6 C17 C18 C36 . . . . 152.17(16) ?
    C8 C17 C18 C36 . . . . -84.6(2) ?
    O6 C17 C18 C19 . . . . -79.8(2) ?
    C8 C17 C18 C19 . . . . 43.5(3) ?
    O6 C17 C18 C24 . . . . 31.4(2) ?
    C8 C17 C18 C24 . . . . 154.71(18) ?
    C36 C18 C19 C20 . . . . -140.6(2) ?
    C17 C18 C19 C20 . . . . 92.5(2) ?
    C24 C18 C19 C20 . . . . -18.6(2) ?
    C18 C19 C20 N2 . . . . 32.5(2) ?
    C18 C19 C20 C21 . . . . 147.4(2) ?
    N2 C20 C21 C22 . . . . -1.1(3) ?
    C19 C20 C21 C22 . . . . -116.3(3) ?
    C20 C21 C22 C23 . . . . 26.2(3) ?
    C21 C22 C23 N2 . . . . -41.4(3) ?
    C36 C18 C24 N2 . . . . 119.8(2) ?
    C17 C18 C24 N2 . . . . -121.96(17) ?
    C19 C18 C24 N2 . . . . -1.5(2) ?
    C36 C18 C24 C28 . . . . -17.0(3) ?
    C17 C18 C24 C28 . . . . 101.2(2) ?
    C19 C18 C24 C28 . . . . -138.27(19) ?
    C36 C18 C24 C25 . . . . -128.07(19) ?
    C17 C18 C24 C25 . . . . -9.86(19) ?
    C19 C18 C24 C25 . . . . 110.64(17) ?
    N2 C24 C25 O7 . . . . -19.2(2) ?
    C28 C24 C25 O7 . . . . 108.2(2) ?
    C18 C24 C25 O7 . . . . -132.45(18) ?
    N2 C24 C25 O6 . . . . 99.09(18) ?
    C28 C24 C25 O6 . . . . -133.58(17) ?
    C18 C24 C25 O6 . . . . -14.2(2) ?
    N2 C24 C25 C26 . . . . -139.87(18) ?
    C28 C24 C25 C26 . . . . -12.5(2) ?
    C18 C24 C25 C26 . . . . 106.85(18) ?
    O7 C25 C26 C35 . . . . 65.5(3) ?
    O6 C25 C26 C35 . . . . -58.2(3) ?
    C24 C25 C26 C35 . . . . -173.8(2) ?
    O7 C25 C26 C27 . . . . -112.5(2) ?
    O6 C25 C26 C27 . . . . 123.8(2) ?
    C24 C25 C26 C27 . . . . 8.2(2) ?
    C35 C26 C27 C28 . . . . -178.5(2) ?
    C25 C26 C27 C28 . . . . -0.2(3) ?
    C35 C26 C27 C32 . . . . 0.8(4) ?
    C25 C26 C27 C32 . . . . 179.1(2) ?
    C26 C27 C28 C29 . . . . 176.9(2) ?
    C32 C27 C28 C29 . . . . -2.3(3) ?
    C26 C27 C28 C24 . . . . -8.5(3) ?
    C32 C27 C28 C24 . . . . 172.2(2) ?
    N2 C24 C28 C29 . . . . -55.5(3) ?
    C18 C24 C28 C29 . . . . 75.9(3) ?
    C25 C24 C28 C29 . . . . -173.8(3) ?
    N2 C24 C28 C27 . . . . 131.1(2) ?
    C18 C24 C28 C27 . . . . -97.5(2) ?
    C25 C24 C28 C27 . . . . 12.8(2) ?
    C27 C28 C29 C30 . . . . 2.9(4) ?
    C24 C28 C29 C30 . . . . -170.0(2) ?
    C28 C29 C30 C31 . . . . -0.4(4) ?
    C29 C30 C31 C32 . . . . -2.8(5) ?
    C26 C27 C32 C31 . . . . -179.9(2) ?
    C28 C27 C32 C31 . . . . -0.7(4) ?
    C26 C27 C32 C33 . . . . 0.3(4) ?
    C28 C27 C32 C33 . . . . 179.5(2) ?
    C30 C31 C32 C27 . . . . 3.2(4) ?
    C30 C31 C32 C33 . . . . -177.0(3) ?
    C27 C32 C33 C34 . . . . -1.1(4) ?
    C31 C32 C33 C34 . . . . 179.2(3) ?
    C32 C33 C34 C35 . . . . 0.8(5) ?
    C27 C26 C35 C34 . . . . -1.0(4) ?
    C25 C26 C35 C34 . . . . -178.8(2) ?
    C33 C34 C35 C26 . . . . 0.3(4) ?
    C17 C18 C36 O4 . . . . -4.7(3) ?
    C19 C18 C36 O4 . . . . -134.7(2) ?
    C24 C18 C36 O4 . . . . 109.4(3) ?
    C17 C18 C36 O5 . . . . 176.02(17) ?
    C19 C18 C36 O5 . . . . 46.0(3) ?
    C24 C18 C36 O5 . . . . -69.9(2) ?
    O2 C10 N1 C5 . . . . 7.8(5) ?
    C9 C10 N1 C5 . . . . -170.5(2) ?
    O2 C10 N1 C8 . . . . 171.8(3) ?
    C9 C10 N1 C8 . . . . -6.4(2) ?
    C4 C5 N1 C10 . . . . 155.1(3) ?
    C6 C5 N1 C10 . . . . -24.4(4) ?
    C4 C5 N1 C8 . . . . -3.9(4) ?
    C6 C5 N1 C8 . . . . 176.7(2) ?
    C17 C8 N1 C10 . . . . 128.5(2) ?
    C9 C8 N1 C10 . . . . 6.35(19) ?
    C17 C8 N1 C5 . . . . -66.8(3) ?
    C9 C8 N1 C5 . . . . 171.0(2) ?
    C28 C24 N2 C23 . . . . 33.7(3) ?
    C18 C24 N2 C23 . . . . -100.4(2) ?
    C25 C24 N2 C23 . . . . 150.5(2) ?
    C28 C24 N2 C20 . . . . 156.03(18) ?
    C18 C24 N2 C20 . . . . 21.9(2) ?
    C25 C24 N2 C20 . . . . -87.19(19) ?
    C22 C23 N2 C24 . . . . 164.2(2) ?
    C22 C23 N2 C20 . . . . 41.8(2) ?
    C19 C20 N2 C24 . . . . -33.9(2) ?
    C21 C20 N2 C24 . . . . -156.53(18) ?
    C19 C20 N2 C23 . . . . 97.2(2) ?
    C21 C20 N2 C23 . . . . -25.5(2) ?
    C3 C2 O1 C1 . . . . -2.6(4) ?
    C7 C2 O1 C1 . . . . 178.0(3) ?
    C12 C11 O3 C9 . . . . -38.0(3) ?
    C16 C11 O3 C9 . . . . 144.0(2) ?
    C10 C9 O3 C11 . . . . 94.6(3) ?
    C8 C9 O3 C11 . . . . -168.2(2) ?
    O4 C36 O5 C37 . . . . -5.3(3) ?
    C18 C36 O5 C37 . . . . 174.0(2) ?
    C8 C17 O6 C25 . . . . -168.15(17) ?
    C18 C17 O6 C25 . . . . -42.8(2) ?
    O7 C25 O6 C17 . . . . 155.54(17) ?
    C26 C25 O6 C17 . . . . -79.2(2) ?
    C24 C25 O6 C17 . . . . 35.3(2) ?
loop_
    _geom_hbond_atom_site_label_D
    _geom_hbond_atom_site_label_H
    _geom_hbond_atom_site_label_A
    _geom_hbond_site_symmetry_A
    _geom_hbond_distance_DH
    _geom_hbond_distance_HA
    _geom_hbond_distance_DA
    _geom_hbond_angle_DHA
    C33 H33 O4 5_556.01 0.93 2.49 3.409(3) 173
    C37 H37C O7 1_455.01 0.96 2.53 3.217(3) 128
_iucr_refine_instructions_details
;
TITL 121TT in Pbca
CELL  0.71073   9.6545  20.3634  31.8037   90.000   90.000   90.000
ZERR     8.00   0.0011   0.0024   0.0034    0.000    0.000    0.000
LATT   1
SYMM  1/2 - X, - Y, 1/2 + Z
SYMM  1/2 + X, 1/2 - Y, - Z
SYMM  - X, 1/2 + Y, 1/2 - Z
SFAC  C    H    N    O
UNIT  296  272  16   56
MERG   2
FMAP   2
PLAN   25
L.S.   10
BOND $H
ACTA
CONF
SIZE 0.30 0.35 0.25
WGHT    0.050300    1.323400
FVAR       0.06952
C1    1   -0.184428   -0.294145    0.456518    11.00000    0.11760    0.10544 =
         0.07528   -0.02083   -0.02920    0.00819
AFIX 137
H1A   2   -0.271572   -0.293088    0.471040    11.00000   -1.50000
H1B   2   -0.194509   -0.318221    0.430747    11.00000   -1.50000
H1C   2   -0.155324   -0.250096    0.450384    11.00000   -1.50000
AFIX   0
C2    1   -0.057997   -0.298164    0.521195    11.00000    0.07272    0.06212 =
         0.06565   -0.01286   -0.00116   -0.00707
C3    1   -0.120604   -0.241691    0.535605    11.00000    0.06692    0.05864 =
         0.05873   -0.00160   -0.00170   -0.00525
AFIX  43
H3    2   -0.186899   -0.220623    0.519231    11.00000   -1.20000
AFIX   0
C4    1   -0.084633   -0.216312    0.574552    11.00000    0.06708    0.05387 =
         0.05293   -0.00038    0.00573   -0.00332
AFIX  43
H4    2   -0.126139   -0.177836    0.584008    11.00000   -1.20000
AFIX   0
C5    1    0.012136   -0.247571    0.599424    11.00000    0.06628    0.04927 =
         0.05218    0.00303    0.00471   -0.00633
C6    1    0.072544   -0.305679    0.585436    11.00000    0.07269    0.05698 =
         0.07675    0.00088   -0.00524    0.00286
AFIX  43
H6    2    0.136232   -0.327775    0.602203    11.00000   -1.20000
AFIX   0
C7    1    0.037008   -0.330143    0.546477    11.00000    0.07782    0.06060 =
         0.08428   -0.01657   -0.00176    0.00530
AFIX  43
H7    2    0.077656   -0.368834    0.537037    11.00000   -1.20000
AFIX   0
C8    1    0.003579   -0.158721    0.659311    11.00000    0.06009    0.05217 =
         0.04692    0.00281   -0.00089   -0.00375
AFIX  13
H8    2   -0.097082   -0.158500    0.663278    11.00000   -1.20000
AFIX   0
C9    1    0.076866   -0.184318    0.699416    11.00000    0.05695    0.06622 =
         0.04653    0.01098    0.00121   -0.00517
AFIX  13
H9    2    0.163174   -0.160893    0.705589    11.00000   -1.20000
AFIX   0
C10   1    0.100140   -0.247868    0.674852    11.00000    0.07461    0.06388 =
         0.05831    0.01205    0.00423    0.00464
C11   1    0.040997   -0.196443    0.773644    11.00000    0.05881    0.06671 =
         0.04505    0.01166   -0.00170   -0.01582
C12   1    0.149612   -0.238134    0.781007    11.00000    0.07314    0.06412 =
         0.06161    0.01238   -0.00876   -0.00476
AFIX  43
H12   2    0.194508   -0.259084    0.758885    11.00000   -1.20000
AFIX   0
C13   1    0.190935   -0.248336    0.822113    11.00000    0.08096    0.08651 =
         0.07936    0.02714   -0.02329   -0.02114
AFIX  43
H13   2    0.263906   -0.276785    0.827822    11.00000   -1.20000
AFIX   0
C14   1    0.125466   -0.216993    0.854293    11.00000    0.09706    0.15721 =
         0.05415    0.02726   -0.01880   -0.04807
AFIX  43
H14   2    0.152462   -0.224961    0.881895    11.00000   -1.20000
AFIX   0
C15   1    0.020250   -0.173871    0.846220    11.00000    0.09409    0.17862 =
         0.05450   -0.01226    0.00257   -0.01063
AFIX  43
H15   2   -0.022395   -0.151725    0.868275    11.00000   -1.20000
AFIX   0
C16   1   -0.022374   -0.163239    0.805863    11.00000    0.07217    0.11974 =
         0.05770    0.00313    0.00542    0.00133
AFIX  43
H16   2   -0.093649   -0.133784    0.800271    11.00000   -1.20000
AFIX   0
C17   1    0.050513   -0.095439    0.639051    11.00000    0.04841    0.05349 =
         0.03754    0.00254   -0.00045   -0.00392
AFIX  13
H17   2    0.034152   -0.098796    0.608716    11.00000   -1.20000
AFIX   0
C18   1   -0.023597   -0.033354    0.655288    11.00000    0.03911    0.05704 =
         0.03301    0.00361    0.00162   -0.00006
C19   1   -0.043241   -0.029199    0.703465    11.00000    0.05096    0.06477 =
         0.03816    0.00448    0.00578    0.00311
AFIX  23
H19A  2   -0.128028   -0.005995    0.710322    11.00000   -1.20000
H19B  2   -0.047209   -0.072778    0.715721    11.00000   -1.20000
AFIX   0
C20   1    0.083087    0.008377    0.719750    11.00000    0.05243    0.07469 =
         0.04182   -0.00200   -0.00417    0.00663
AFIX  13
H20   2    0.160209   -0.021904    0.724800    11.00000   -1.20000
AFIX   0
C21   1    0.058970    0.051728    0.758431    11.00000    0.07752    0.11305 =
         0.04086   -0.01449   -0.00113    0.00268
AFIX  23
H21A  2   -0.035382    0.047206    0.768505    11.00000   -1.20000
H21B  2    0.122028    0.039855    0.780926    11.00000   -1.20000
AFIX   0
C22   1    0.085896    0.120864    0.743761    11.00000    0.10298    0.09653 =
         0.06722   -0.03160    0.00076    0.00076
AFIX  23
H22A  2    0.181327    0.133433    0.748882    11.00000   -1.20000
H22B  2    0.025138    0.151754    0.757863    11.00000   -1.20000
AFIX   0
C23   1    0.055532    0.118240    0.697292    11.00000    0.07716    0.06505 =
         0.06169   -0.01747    0.00435    0.00040
AFIX  23
H23A  2   -0.043303    0.118383    0.691811    11.00000   -1.20000
H23B  2    0.098568    0.154491    0.682433    11.00000   -1.20000
AFIX   0
C24   1    0.086415    0.022902    0.646214    11.00000    0.04041    0.05267 =
         0.03683   -0.00210    0.00152   -0.00283
C25   1    0.221210   -0.018597    0.633256    11.00000    0.04159    0.05708 =
         0.04645   -0.00300    0.00581   -0.00473
C26   1    0.233358   -0.008845    0.586360    11.00000    0.05614    0.05704 =
         0.04377   -0.00824    0.01173   -0.01460
C27   1    0.137000    0.038690    0.574170    11.00000    0.06101    0.05635 =
         0.03730    0.00125    0.00396   -0.01976
C28   1    0.056944    0.063744    0.607419    11.00000    0.04925    0.05262 =
         0.04389    0.00446   -0.00040   -0.00982
C29   1   -0.035804    0.112838    0.598886    11.00000    0.06756    0.06516 =
         0.06544    0.01281    0.00000   -0.00005
AFIX  43
H29   2   -0.087384    0.131813    0.620387    11.00000   -1.20000
AFIX   0
C30   1   -0.051874    0.134150    0.557041    11.00000    0.09128    0.08061 =
         0.07593    0.02993   -0.01122   -0.00445
AFIX  43
H30   2   -0.115369    0.167313    0.551322    11.00000   -1.20000
AFIX   0
C31   1    0.021796    0.108121    0.524753    11.00000    0.10908    0.09131 =
         0.05733    0.02940   -0.01296   -0.02943
AFIX  43
H31   2    0.005159    0.122274    0.497414    11.00000   -1.20000
AFIX   0
C32   1    0.123198    0.059868    0.532304    11.00000    0.08494    0.06996 =
         0.04588    0.00667    0.00237   -0.02770
C33   1    0.212247    0.030175    0.502657    11.00000    0.12463    0.09248 =
         0.04040   -0.00120    0.01452   -0.04042
AFIX  43
H33   2    0.206266    0.041912    0.474456    11.00000   -1.20000
AFIX   0
C34   1    0.306436   -0.015330    0.514990    11.00000    0.11659    0.09434 =
         0.05521   -0.02065    0.03653   -0.02714
AFIX  43
H34   2    0.364617   -0.033682    0.494864    11.00000   -1.20000
AFIX   0
C35   1    0.319624   -0.035948    0.557234    11.00000    0.08417    0.07538 =
         0.05783   -0.01351    0.02376   -0.01437
AFIX  43
H35   2    0.385300   -0.067121    0.564929    11.00000   -1.20000
AFIX   0
C36   1   -0.158551   -0.024049    0.631768    11.00000    0.04433    0.06186 =
         0.04391    0.00795    0.00459   -0.00614
C37   1   -0.356751    0.043486    0.622788    11.00000    0.05039    0.14214 =
         0.08104    0.01199   -0.01019    0.02186
AFIX 137
H37A  2   -0.332687    0.053168    0.594164    11.00000   -1.50000
H37B  2   -0.399708    0.081242    0.635306    11.00000   -1.50000
H37C  2   -0.420039    0.007139    0.623455    11.00000   -1.50000
AFIX   0
N1    3    0.048217   -0.220670    0.638987    11.00000    0.07625    0.05445 =
         0.04768    0.00612   -0.00358    0.00029
N2    3    0.118881    0.055045    0.685857    11.00000    0.04846    0.06300 =
         0.03873   -0.00827    0.00106   -0.00084
O1    4   -0.082256   -0.325687    0.482592    11.00000    0.10883    0.08793 =
         0.08428   -0.03714   -0.02358    0.01271
O2    4    0.142955   -0.302288    0.682532    11.00000    0.12360    0.07334 =
         0.07286    0.01585   -0.00068    0.02772
O3    4   -0.014845   -0.186400    0.734175    11.00000    0.05843    0.08634 =
         0.04592    0.01647   -0.00145   -0.00354
O4    4   -0.195831   -0.057911    0.602924    11.00000    0.06882    0.09179 =
         0.06130   -0.00953   -0.02236   -0.00183
O5    4   -0.231914    0.026638    0.646241    11.00000    0.04177    0.09090 =
         0.05790    0.00414   -0.00133    0.01227
O6    4    0.194527   -0.084590    0.645589    11.00000    0.04415    0.06118 =
         0.05202    0.00411    0.00531    0.00415
O7    4    0.337966    0.003193    0.654076    11.00000    0.03862    0.09559 =
         0.06218   -0.01505    0.00088   -0.00632
H7A   2    0.302685    0.030777    0.674535    11.00000    0.09031
HKLF 4
REM  121TT in Pbca
REM R1 =  0.0468 for   3210 Fo > 4sig(Fo)  and  0.0971 for all   5614 data
REM    421 parameters refined using      0 restraints
END
WGHT      0.0492      1.3703
REM Highest difference peak  0.137,  deepest hole -0.212,  1-sigma level  0.034
Q1    1   0.2240 -0.0647  0.5036  11.00000  0.05    0.14
Q2    1   0.1519 -0.3528  0.5563  11.00000  0.05    0.13
Q3    1   0.0538 -0.3017  0.5226  11.00000  0.05    0.13
Q4    1   0.1414 -0.0036  0.6407  11.00000  0.05    0.13
Q5    1   0.2189  0.0735  0.6825  11.00000  0.05    0.12
Q6    1   0.0686 -0.3601  0.4703  11.00000  0.05    0.12
Q7    1   0.2567 -0.3105  0.8108  11.00000  0.05    0.12
Q8    1  -0.3055  0.0979  0.6023  11.00000  0.05    0.12
Q9    1   0.2055 -0.0033  0.4504  11.00000  0.05    0.12
Q10   1  -0.1768 -0.3308  0.4274  11.00000  0.05    0.11
Q11   1   0.0195 -0.3326  0.4940  11.00000  0.05    0.11
Q12   1   0.2061 -0.2625  0.8620  11.00000  0.05    0.11
Q13   1  -0.1000 -0.1507  0.5768  11.00000  0.05    0.11
Q14   1   0.0639  0.1133  0.6085  11.00000  0.05    0.11
Q15   1   0.0368 -0.1606  0.6804  11.00000  0.05    0.11
Q16   1   0.0299 -0.0052  0.6506  11.00000  0.05    0.11
Q17   1   0.1614  0.0608  0.4709  11.00000  0.05    0.11
Q18   1  -0.1046 -0.0774  0.7270  11.00000  0.05    0.11
Q19   1  -0.0309 -0.2452  0.7384  11.00000  0.05    0.11
Q20   1  -0.1058 -0.1413  0.7231  11.00000  0.05    0.11
Q21   1  -0.0077 -0.1029  0.8735  11.00000  0.05    0.11
Q22   1   0.0424  0.0387  0.6268  11.00000  0.05    0.11
Q23   1   0.2147 -0.0534  0.5792  11.00000  0.05    0.10
Q24   1  -0.1384 -0.1981  0.7306  11.00000  0.05    0.10
Q25   1   0.3930 -0.1069  0.5723  11.00000  0.05    0.10
;
