# Supplementary material for: Methyl 12-hydroxy-10-[1-(4-meth­oxy­phen­yl)-2-oxo-3-phen­oxy­azetidin-4-yl]-11-oxa-3-aza­hexa­cyclo­[11.7.1.02,9.02,12.03,7.017,21]henicosa-1(20),13,15,17(21),18-penta­ene-9-carboxyl­ate
Source: Acta Crystallogr Sect E Struct Rep Online. 2012 Nov 10;68(Pt 12):o3329–30. doi: 10.1107/S1600536812045795 (PMC3588933; doi:10.1107/S1600536812045795)
Supplement: Supplementary file 2 [file e-68-o3329-Isup2.hkl]

#
# h,k,l, Fc-squared, Fo-squared, sigma(Fo-squared) and status flag
#
data_I
_shelx_title ' 121TT in Pbca'
_shelx_refln_list_code          4
_shelx_F_calc_maximum      465.55
_exptl_crystal_F_000      2608.00
_reflns_d_resolution_high  0.8314
 
loop_
 _symmetry_equiv_pos_as_xyz
 'x, y, z'
 '-x+1/2, -y, z+1/2'
 'x+1/2, -y+1/2, -z'
 '-x, y+1/2, -z+1/2'
 '-x, -y, -z'
 'x-1/2, y, -z-1/2'
 '-x-1/2, y-1/2, z'
 'x, -y-1/2, z-1/2'
 
_cell_length_a     9.6545
_cell_length_b    20.3634
_cell_length_c    31.8037
_cell_angle_alpha  90.000
_cell_angle_beta   90.000
_cell_angle_gamma  90.000
 
_shelx_F_squared_multiplier     1.000
 
loop_
 _refln_index_h
 _refln_index_k
 _refln_index_l
 _refln_F_squared_calc
 _refln_F_squared_meas
 _refln_F_squared_sigma
 _refln_observed_status
   2   0   0   132420.41   125763.60   3418.42 o
   4   0   0       21.06       43.45     20.69 o
   6   0   0      252.32      256.35     26.34 o
   8   0   0      979.23      980.66     58.04 o
  10   0   0      216.33      153.13     51.73 o
   2   1   0      895.77     1265.40    134.87 o
   4   1   0       26.42       31.32     15.31 o
   6   1   0     1111.13     1182.28     76.26 o
   8   1   0      246.54      304.79     29.39 o
  10   1   0        0.10       20.05     30.31 o
   0   2   0    17204.90    17307.32    478.00 o
   2   2   0   115584.20   116707.84   1727.57 o
   4   2   0      101.89       95.74     13.54 o
   6   2   0       34.20       88.42     17.84 o
   8   2   0       91.30       66.42     22.98 o
  10   2   0      262.26      231.53     38.75 o
   2   3   0   115475.91   114842.48   1486.56 o
   4   3   0     1554.54     1654.15     89.44 o
   6   3   0      696.74      696.05     33.45 o
   8   3   0      628.51      575.46     36.42 o
  10   3   0        0.81       -9.73     29.15 o
   0   4   0   216733.33   206926.30   5622.19 o
   2   4   0    89880.47    89175.08   1295.09 o
   4   4   0     9404.58     9360.11    168.97 o
   6   4   0       19.04       18.94     16.98 o
   8   4   0      247.69      195.17     28.53 o
  10   4   0       50.42       50.31     32.90 o
   2   5   0    39741.48    40313.34   1167.63 o
   4   5   0     1737.84     2134.21     51.32 o
   6   5   0      368.85      331.18     24.57 o
   8   5   0      552.79      578.40     42.70 o
  10   5   0        1.51      -43.99     61.04 o
   0   6   0    26493.83    24812.53    689.06 o
   2   6   0     2403.95     2715.48     70.19 o
   4   6   0     5355.87     5127.63     87.98 o
   6   6   0      136.36      109.81     19.77 o
   8   6   0      251.33      267.53     37.25 o
  10   6   0       49.92       58.91     34.18 o
   2   7   0    45386.56    41687.04   2750.88 o
   4   7   0      189.59      156.41     15.83 o
   6   7   0      451.50      472.73     28.85 o
   8   7   0     1322.55     1298.70     61.86 o
  10   7   0        2.38        6.91     32.09 o
   0   8   0     2208.40     2334.13     88.98 o
   2   8   0     5909.54     5651.75    177.39 o
   4   8   0      423.03      545.38     28.08 o
   6   8   0        4.40        7.21     17.60 o
   8   8   0       87.39       84.32     29.15 o
  10   8   0        4.93       17.47     38.28 o
   2   9   0    11843.09    11975.94    518.35 o
   4   9   0      316.56      487.32     49.88 o
   6   9   0       85.32      105.24     21.88 o
   8   9   0      304.76      298.22     36.23 o
  10   9   0       88.25       49.80     32.70 o
   0  10   0       17.95       99.32     24.83 o
   2  10   0       87.88       86.68     27.94 o
   4  10   0     1211.99     1257.07     37.58 o
   6  10   0      975.82      894.74     61.75 o
   8  10   0     1059.28     1024.44    110.71 o
  10  10   0      104.81      135.16     90.01 o
   2  11   0      226.55      283.73     26.90 o
   4  11   0       71.86       83.80     16.65 o
   6  11   0       88.68      124.72     22.62 o
   8  11   0      169.43      204.91     34.75 o
  10  11   0      177.80      229.28     41.76 o
   0  12   0      523.43      511.11     47.59 o
   2  12   0      293.91      335.66     30.62 o
   4  12   0      603.34      572.17     47.79 o
   6  12   0      215.37      263.42     29.27 o
   8  12   0       36.02       12.37     29.33 o
  10  12   0      204.04      208.31     41.76 o
   2  13   0     1700.71     1526.81     60.60 o
   4  13   0      409.35      386.04     38.59 o
   6  13   0      375.26      397.40     31.97 o
   8  13   0      127.05      178.39     34.76 o
   0  14   0     6890.27     6961.00    237.97 o
   2  14   0     2083.87     2137.37    127.26 o
   4  14   0      279.90      301.64     74.49 o
   6  14   0      301.19      277.82     29.73 o
   8  14   0      138.68      101.11     31.23 o
   2  15   0      142.66      165.54     29.97 o
   4  15   0      487.75      558.88     45.93 o
   6  15   0       18.56       66.67     23.97 o
   8  15   0        0.06      -26.78     26.78 o
   0  16   0      500.65      550.42     60.01 o
   2  16   0      277.54      262.14     36.23 o
   4  16   0      457.40      450.20     45.08 o
   6  16   0      129.19      115.27     28.14 o
   8  16   0        0.91      -10.98     28.28 o
   2  17   0      669.99      654.80     68.29 o
   4  17   0      201.38      193.79     37.96 o
   6  17   0        0.92      -22.56     22.56 o
   8  17   0       24.81        0.45     36.21 o
   0  18   0      485.45      529.73     64.15 o
   2  18   0      251.98      208.33     37.12 o
   4  18   0       35.56      -10.25     30.31 o
   6  18   0       16.78      -10.32     23.57 o
   2  19   0      555.58      590.17     49.68 o
   4  19   0      228.21      226.02     42.70 o
   6  19   0        0.95        6.79     26.96 o
   0  20   0       15.07      -37.25     43.45 o
   2  20   0       10.27       57.54     34.36 o
   4  20   0      106.53      106.77    109.67 o
   6  20   0       50.04       55.77     29.21 o
   2  21   0        5.71        3.54     31.74 o
   4  21   0       32.94       52.08     61.04 o
   0  22   0      597.44      658.03     80.70 o
   2  22   0       55.03       70.35     38.04 o
   4  22   0       70.07       58.24     39.27 o
   2  23   0       19.22      -16.51     35.03 o
   0  24   0        1.43       -4.14     55.87 o
   1   1   1    42285.10    41907.71    436.10 o
   2   1   1    16239.91    15462.38    210.99 o
   3   1   1      584.60      472.52     15.97 o
   4   1   1     9367.29     8969.95    121.80 o
   5   1   1     1423.63     1313.89    100.39 o
   6   1   1      395.06      363.80     17.19 o
   7   1   1     1397.15     1370.04     30.20 o
   8   1   1     1796.31     1630.77     86.35 o
   9   1   1      338.06      328.93     35.84 o
  10   1   1       48.87       32.48     27.48 o
  11   1   1      130.72      127.46     28.41 o
   0   2   1     4387.99     4374.85     81.54 o
   1   2   1      201.07      122.34      5.96 o
   2   2   1     1687.49     1906.71     35.49 o
   3   2   1      826.63     1054.36     18.98 o
   4   2   1    12426.42    12631.23    155.71 o
   5   2   1      922.08     1086.18     46.61 o
   6   2   1     3615.83     3671.22     57.64 o
   7   2   1      175.22      177.83     17.43 o
   8   2   1        7.14       -1.96     12.98 o
   9   2   1       34.34       25.68     17.28 o
  10   2   1      138.90      138.86     25.60 o
  11   2   1        7.15       -1.96     24.30 o
   1   3   1    15642.14    15693.00    167.74 o
   2   3   1      209.72      522.31    112.00 o
   3   3   1     1093.71     1178.66     19.60 o
   4   3   1     1294.61     1388.28    108.72 o
   5   3   1       36.52      246.90    100.97 o
   6   3   1     1165.06     1142.92     28.62 o
   7   3   1     1039.02      957.43     28.98 o
   8   3   1      852.68      882.02     31.03 o
   9   3   1      182.97      185.02     18.95 o
  10   3   1       25.94       -1.06     21.93 o
  11   3   1      112.06      111.15     27.67 o
   0   4   1    69091.40    65767.20   1824.07 o
   1   4   1     1211.42     1001.01     25.31 o
   2   4   1    43739.95    45140.70    570.41 o
   3   4   1     3322.99     3689.36     42.08 o
   4   4   1       15.74       22.64      9.43 o
   5   4   1      184.53      158.13     12.28 o
   6   4   1      403.44      436.46     21.11 o
   7   4   1       21.93       -0.17     13.73 o
   8   4   1      696.01      620.65     29.03 o
   9   4   1        5.79      -14.01     19.90 o
  10   4   1        1.40      -19.49     21.16 o
  11   4   1        0.18      -23.48     23.90 o
   1   5   1    39678.02    39008.02    440.43 o
   2   5   1     5383.93     5522.24    118.43 o
   3   5   1       40.25       45.94      7.45 o
   4   5   1     2648.34     2958.81     40.11 o
   5   5   1      568.43      539.28     20.20 o
   6   5   1      230.76      239.87     16.39 o
   7   5   1        0.00       -9.20     13.90 o
   8   5   1      774.96      727.38     31.33 o
   9   5   1      733.51      755.58     36.15 o
  10   5   1        0.97      -15.94     19.95 o
  11   5   1        0.14      -15.69     23.69 o
   0   6   1    16979.73    16542.78    328.43 o
   1   6   1     2679.15     2870.61     77.04 o
   2   6   1    10995.73    11356.24    133.90 o
   3   6   1    11641.23    11830.42    126.84 o
   4   6   1     4713.81     4953.68     60.39 o
   5   6   1      221.43      253.55     14.31 o
   6   6   1      542.06      576.78     22.04 o
   7   6   1       11.36        3.41     16.04 o
   8   6   1      279.81      264.53     25.47 o
   9   6   1        9.62        3.69     20.50 o
  10   6   1        6.71      -20.02     20.02 o
  11   6   1       17.46       30.73     25.56 o
   1   7   1      488.48      510.23     29.92 o
   2   7   1     5038.84     4589.65     85.72 o
   3   7   1      591.52      633.12     17.03 o
   4   7   1      127.14       96.06     10.00 o
   5   7   1        0.02       17.22     10.72 o
   6   7   1       85.46       94.84     14.09 o
   7   7   1        0.19        9.35     14.80 o
   8   7   1     1171.94     1123.65     41.41 o
   9   7   1       16.25       12.16     20.50 o
  10   7   1       12.82       -1.06     22.35 o
  11   7   1       14.79       30.42     25.11 o
   0   8   1     2710.85     2711.47     69.49 o
   1   8   1       26.45        1.32      9.02 o
   2   8   1     1446.02     1195.31     52.01 o
   3   8   1      415.26      558.48     27.92 o
   4   8   1     3417.21     3662.91     49.13 o
   5   8   1       60.79       62.93     11.91 o
   6   8   1     1280.21     1261.63     31.62 o
   7   8   1     1132.18     1119.64     35.68 o
   8   8   1      100.65      155.16     23.50 o
   9   8   1        5.74       -3.98     19.86 o
  10   8   1        0.80      -21.82     21.82 o
   1   9   1     4587.92     4522.95    112.60 o
   2   9   1       37.29       46.26     11.13 o
   3   9   1     7423.85     7408.64    101.74 o
   4   9   1      597.89      528.01     17.81 o
   5   9   1        5.05        9.85     10.47 o
   6   9   1     1244.99     1156.89     31.39 o
   7   9   1      259.06      239.62     21.67 o
   8   9   1       67.21       51.35     21.04 o
   9   9   1        1.15       -0.51     20.13 o
  10   9   1        9.61        5.51     22.97 o
   0  10   1     3153.86     2944.45     93.12 o
   1  10   1       26.64       32.05     11.62 o
   2  10   1      478.90      463.91     32.53 o
   3  10   1     1056.23     1069.43     37.91 o
   4  10   1     1087.28     1021.89     24.77 o
   5  10   1     1103.90     1082.91     26.00 o
   6  10   1      109.84      118.45     15.70 o
   7  10   1       23.27       61.85     19.45 o
   8  10   1       24.18       29.13     20.50 o
   9  10   1       65.15       74.50     22.83 o
  10  10   1      164.20      228.34     28.95 o
   1  11   1     7160.07     7222.88    116.05 o
   2  11   1     1073.85     1059.85     32.48 o
   3  11   1       42.64       34.36     13.69 o
   4  11   1        4.73       -8.78      8.78 o
   5  11   1      305.93      368.20     17.59 o
   6  11   1     1806.55     1819.08     36.45 o
   7  11   1        0.25      -17.62     17.62 o
   8  11   1      334.81      290.54     26.47 o
   9  11   1        0.68        0.02     21.08 o
  10  11   1        5.15      -13.78     22.53 o
   0  12   1       75.81       53.42     19.71 o
   1  12   1     2452.32     2618.72     55.22 o
   2  12   1      745.78      640.76     36.53 o
   3  12   1      180.64      174.00     19.78 o
   4  12   1      618.01      629.68     22.94 o
   5  12   1       22.26        0.26     11.71 o
   6  12   1       29.54       39.81     15.12 o
   7  12   1      127.81      119.70     21.42 o
   8  12   1        6.73        6.23     19.63 o
   9  12   1        3.58      -20.59     20.59 o
  10  12   1       32.29       24.89     23.39 o
   1  13   1       89.06      124.07     17.99 o
   2  13   1      242.60      215.77     22.70 o
   3  13   1       56.74       64.09     18.18 o
   4  13   1      206.67      176.09     17.29 o
   5  13   1       94.95       92.34     15.14 o
   6  13   1      316.86      274.35     19.43 o
   7  13   1      239.41      210.97     23.88 o
   8  13   1        9.97       -6.47     19.51 o
   9  13   1        0.28      -17.99     21.41 o
   0  14   1     8827.87     8912.57    204.78 o
   1  14   1     1075.23      994.79     36.61 o
   2  14   1      284.24      388.09     25.14 o
   3  14   1      220.55      240.27     23.42 o
   4  14   1      162.10      175.90     22.99 o
   5  14   1       63.69       50.87     14.94 o
   6  14   1      167.50      161.03     18.61 o
   7  14   1       46.69       26.93     17.54 o
   8  14   1        0.48      -19.23     19.23 o
   9  14   1        5.90        6.43     22.28 o
   1  15   1      462.74      468.03     27.82 o
   2  15   1      113.13      128.54     20.30 o
   3  15   1        0.89      -14.30     17.40 o
   4  15   1      524.19      551.81     32.70 o
   5  15   1       35.79        3.20     15.73 o
   6  15   1      315.26      304.34     21.52 o
   7  15   1       19.62       22.87     17.78 o
   8  15   1        9.38        6.09     20.36 o
   9  15   1        4.10       17.39     26.88 o
   0  16   1        6.45      -25.87     25.87 o
   1  16   1      586.99      622.12     42.11 o
   2  16   1       57.86       87.02     20.50 o
   3  16   1      255.09      289.95     26.84 o
   4  16   1       86.27       61.16     25.98 o
   5  16   1        8.69       -6.71     14.75 o
   6  16   1        2.72      -15.32     15.32 o
   7  16   1        1.83      -11.99     16.93 o
   8  16   1        1.68      -12.33     20.70 o
   1  17   1       18.37       12.10     19.04 o
   2  17   1      420.20      440.92     33.75 o
   3  17   1        0.34      -17.43     19.23 o
   4  17   1      149.81      159.62     37.04 o
   5  17   1       47.16        9.60     15.88 o
   6  17   1       10.19       16.53     16.79 o
   7  17   1        0.11       33.69     18.37 o
   8  17   1        2.98       -5.95     21.25 o
   0  18   1       19.28       14.48     27.80 o
   1  18   1        0.50      -18.08     18.08 o
   2  18   1      514.63      565.39     33.19 o
   3  18   1      160.27      138.18     24.03 o
   4  18   1       33.34        3.03     21.84 o
   5  18   1        8.74        7.23     15.83 o
   6  18   1       72.64       74.69     18.84 o
   7  18   1       53.67       64.85     19.79 o
   1  19   1        0.09       25.57     25.39 o
   2  19   1        0.00       -3.06     21.01 o
   3  19   1       51.24       39.09     23.53 o
   4  19   1      173.74      156.26     27.34 o
   5  19   1       13.94        2.32     17.29 o
   6  19   1        7.53        8.87     17.49 o
   7  19   1        0.02      -10.15     18.79 o
   0  20   1      523.65      592.94     51.93 o
   1  20   1        1.03        4.80     21.93 o
   2  20   1      250.53      268.09     29.46 o
   3  20   1       57.33       63.78     24.37 o
   4  20   1        7.39       12.98     23.88 o
   5  20   1        1.42       -1.89     16.83 o
   6  20   1        3.80       13.95     18.37 o
   1  21   1       36.73       40.51     24.04 o
   2  21   1       28.84       39.18     24.03 o
   3  21   1        4.16      -14.81     23.39 o
   4  21   1        1.04       -7.33     24.03 o
   5  21   1        0.12       11.90     17.55 o
   0  22   1       16.75       20.69     36.58 o
   1  22   1       12.62      -23.15     29.68 o
   2  22   1       31.51       79.81     26.33 o
   3  22   1       32.25       13.11     25.04 o
   4  22   1       23.60       34.16     26.75 o
   1  23   1       19.51       -2.43     25.21 o
   2  23   1        0.00      -22.87     24.73 o
   3  23   1        3.74      -25.29     25.29 o
   0  24   1        0.01      -47.59     47.59 o
   1  24   1       34.26       44.79     28.88 o
   0   0   2    12810.33    12446.62    424.20 o
   1   0   2    22414.67    21482.56    320.53 o
   2   0   2    35881.36    33073.12    550.11 o
   3   0   2    14204.03    13841.35    238.01 o
   4   0   2      169.42      630.72    458.34 o
   5   0   2      720.55      782.15     39.03 o
   6   0   2      185.93      154.38     18.22 o
   7   0   2        8.97      -14.42     17.63 o
   8   0   2       19.31       -8.53     19.28 o
   9   0   2      669.57      577.66     44.61 o
  10   0   2        3.31      -21.25     29.97 o
  11   0   2       33.12       40.35     36.58 o
   1   1   2    14055.33    13843.50    158.09 o
   2   1   2    47697.72    46276.62    511.73 o
   3   1   2      743.35      733.16     16.01 o
   4   1   2     3494.13     3288.65     91.77 o
   5   1   2        6.21       41.93     20.44 o
   6   1   2      456.66      464.01     19.02 o
   7   1   2      122.36      169.51     30.04 o
   8   1   2      129.12      110.81     16.64 o
   9   1   2        2.86      -11.46     17.21 o
  10   1   2       60.53       96.24     24.30 o
  11   1   2       48.59       54.02     27.18 o
   0   2   2      744.63      792.95     15.78 o
   1   2   2    10673.52    10786.88    122.37 o
   2   2   2    17273.60    18094.54    180.02 o
   3   2   2        5.41        1.06      6.09 o
   4   2   2     1320.40     1472.73    119.75 o
   5   2   2     2163.46     2122.22     44.58 o
   6   2   2     3527.60     3342.76    267.49 o
   7   2   2      395.86      389.19     19.87 o
   8   2   2      197.17      186.54     18.63 o
   9   2   2      383.44      371.23     26.17 o
  10   2   2       10.13       13.68     24.42 o
  11   2   2        9.20        9.87     23.70 o
   1   3   2    23387.30    22741.82    400.43 o
   2   3   2    34621.79    34604.66    320.49 o
   3   3   2    17500.75    17298.77    191.95 o
   4   3   2     9450.37     9146.71    124.37 o
   5   3   2    10159.13    10178.49    202.39 o
   6   3   2       43.14       25.62     12.24 o
   7   3   2       22.26       25.76     14.60 o
   8   3   2        0.18      -13.36     15.90 o
   9   3   2      103.47       89.99     20.82 o
  10   3   2        5.35       12.49     21.82 o
  11   3   2        1.84      -24.03     24.03 o
   0   4   2      241.15      429.59     23.00 o
   1   4   2        9.46       15.74      7.29 o
   2   4   2     6158.25     6652.48    137.98 o
   3   4   2      209.46      252.70     23.10 o
   4   4   2      196.12      189.38     21.01 o
   5   4   2        6.07       -9.86     10.62 o
   6   4   2        1.64      -11.07     11.07 o
   7   4   2      123.15       96.55     15.66 o
   8   4   2       18.63        5.08     17.98 o
   9   4   2       60.11       43.93     19.92 o
  10   4   2       58.60       53.77     22.43 o
  11   4   2       12.55       -1.65     24.38 o
   1   5   2    11784.33    10671.03    124.01 o
   2   5   2    25312.60    24997.32    260.37 o
   3   5   2     3506.99     3804.33     57.00 o
   4   5   2     5034.03     4957.17     87.55 o
   5   5   2     2937.37     3122.39     49.46 o
   6   5   2      103.59       70.34     12.85 o
   7   5   2        3.25       -5.87     13.73 o
   8   5   2       23.80       19.91     19.74 o
   9   5   2       48.34       39.95     21.19 o
  10   5   2        8.34      -10.77     20.78 o
  11   5   2        0.78        2.93     24.43 o
   0   6   2      767.94      691.82     28.50 o
   1   6   2     6118.80     6021.47     79.34 o
   2   6   2    13490.42    13461.50    201.74 o
   3   6   2     1029.44     1062.42     32.69 o
   4   6   2      465.32      510.09     18.50 o
   5   6   2     1538.80     1629.19     32.34 o
   6   6   2      525.42      527.58     22.67 o
   7   6   2      106.70      103.46     15.99 o
   8   6   2      357.43      359.04     27.58 o
   9   6   2       79.70       52.15     21.90 o
  10   6   2       14.00       29.61     23.19 o
  11   6   2       62.35       13.93     24.26 o
   1   7   2      710.14      665.70     19.28 o
   2   7   2     1028.39      960.18     26.49 o
   3   7   2       14.52        6.30      8.02 o
   4   7   2      936.35      978.45     22.22 o
   5   7   2     1060.67     1129.23     25.73 o
   6   7   2       35.17       20.37     12.21 o
   7   7   2      220.86      240.21     20.82 o
   8   7   2      154.30      166.56     23.28 o
   9   7   2      213.15      246.56     26.97 o
  10   7   2       90.87       75.67     24.70 o
  11   7   2       22.37       14.00     28.97 o
   0   8   2      673.05      554.09     27.80 o
   1   8   2      120.15      153.25     13.57 o
   2   8   2     2769.18     2636.64     47.01 o
   3   8   2     2786.30     2866.14     43.15 o
   4   8   2     5012.26     4797.39     63.65 o
   5   8   2       23.99        3.79     10.95 o
   6   8   2      519.44      548.63     22.48 o
   7   8   2        7.47       12.65     17.33 o
   8   8   2      522.78      522.65     31.06 o
   9   8   2        2.99       -3.87     19.78 o
  10   8   2       11.57       17.47     22.99 o
   1   9   2      846.59      791.98     25.02 o
   2   9   2      968.30      888.82     26.01 o
   3   9   2     2825.47     3014.75     55.00 o
   4   9   2     8582.68     8585.07    104.18 o
   5   9   2       89.35       81.50     11.94 o
   6   9   2      631.63      657.91     24.59 o
   7   9   2     1405.79     1427.62     40.40 o
   8   9   2       17.62        1.01     19.41 o
   9   9   2       81.58       54.22     22.15 o
  10   9   2       19.85       29.53     23.50 o
   0  10   2      114.94      115.88     26.90 o
   1  10   2     8634.20     8576.16    132.78 o
   2  10   2       18.99       19.95     11.42 o
   3  10   2     1322.75     1275.54     34.06 o
   4  10   2      740.87      698.36     26.59 o
   5  10   2       19.28        5.87     11.09 o
   6  10   2       92.06      107.91     15.42 o
   7  10   2      583.95      663.75     29.56 o
   8  10   2        6.87       16.78     20.00 o
   9  10   2       86.92       90.56     24.04 o
  10  10   2        1.24       -0.15     22.89 o
   1  11   2        0.15       -0.16     11.73 o
   2  11   2      156.14      170.38     33.59 o
   3  11   2      209.37      204.45     23.34 o
   4  11   2      508.95      534.72     19.46 o
   5  11   2      210.59      218.21     16.12 o
   6  11   2      304.44      299.17     20.72 o
   7  11   2        0.19      -16.83     16.83 o
   8  11   2       65.47       51.40     21.72 o
   9  11   2      190.25      218.55     26.37 o
  10  11   2        3.16        2.15     26.58 o
   0  12   2      396.36      484.27     32.09 o
   1  12   2     1753.87     1743.30     56.76 o
   2  12   2      692.14      662.51     28.97 o
   3  12   2       54.96       55.86     15.43 o
   4  12   2       26.56       25.07     11.85 o
   5  12   2     1071.67     1037.59     42.39 o
   6  12   2      382.14      393.02     20.94 o
   7  12   2      302.81      274.86     25.08 o
   8  12   2       54.78       60.32     21.42 o
   9  12   2       18.75      -11.64     21.54 o
  10  12   2       15.62       -9.84     49.66 o
   1  13   2     2222.01     2224.06     51.69 o
   2  13   2      402.69      439.34     25.14 o
   3  13   2       75.88       89.36     18.54 o
   4  13   2      163.89      145.27     16.82 o
   5  13   2        2.99      -11.67     11.67 o
   6  13   2       40.91       46.40     16.12 o
   7  13   2       83.35       74.82     20.19 o
   8  13   2       87.63       98.97     23.18 o
   9  13   2        1.70       -6.90     21.05 o
   0  14   2       91.90      164.74     81.74 o
   1  14   2      405.46      467.56     30.17 o
   2  14   2      131.18      130.78     19.34 o
   3  14   2      566.66      582.91     29.87 o
   4  14   2      132.11      159.38     27.61 o
   5  14   2        2.51        2.01     12.30 o
   6  14   2      125.03      123.95     17.28 o
   7  14   2      255.49      235.44     23.36 o
   8  14   2       11.74        5.91     19.53 o
   9  14   2      106.77      105.12     25.13 o
   1  15   2      567.39      554.84     29.22 o
   2  15   2       56.31       86.22     18.61 o
   3  15   2       52.40       66.49     20.19 o
   4  15   2        6.80       -3.57     22.40 o
   5  15   2      477.49      401.99     27.91 o
   6  15   2      200.96      222.19     20.33 o
   7  15   2       21.09       -1.87     17.51 o
   8  15   2        5.35       12.94     20.89 o
   9  15   2       24.95       54.71     24.21 o
   0  16   2      391.18      409.87     47.59 o
   1  16   2      104.38      106.26     20.86 o
   2  16   2       19.09       -1.28     17.99 o
   3  16   2      454.46      463.28     29.26 o
   4  16   2      234.36      231.14     26.47 o
   5  16   2        5.12        9.78     15.50 o
   6  16   2        0.11      -15.46     15.93 o
   7  16   2      190.63      214.53     22.10 o
   8  16   2       18.47        5.56     21.05 o
   1  17   2       15.09        5.47     22.32 o
   2  17   2       13.53       13.73     21.80 o
   3  17   2      656.30      572.22     33.42 o
   4  17   2       14.60       20.21     21.18 o
   5  17   2        7.91       28.43     16.00 o
   6  17   2        1.36        5.78     16.29 o
   7  17   2       44.45       40.16     22.39 o
   8  17   2        0.55      -14.36     23.93 o
   0  18   2      199.34      212.29     35.12 o
   1  18   2        9.52        6.75     19.49 o
   2  18   2       22.99       21.01     20.38 o
   3  18   2       15.32        7.14     21.34 o
   4  18   2       30.72       20.12     22.62 o
   5  18   2       39.20       23.65     16.33 o
   6  18   2        4.88       -1.59     17.47 o
   7  18   2       28.07       14.57     19.22 o
   1  19   2      665.11      656.89     35.59 o
   2  19   2      331.07      339.48     30.07 o
   3  19   2      293.84      322.18     49.88 o
   4  19   2        1.68       -7.00     21.57 o
   5  19   2       79.41      104.61     18.93 o
   6  19   2        9.91       40.69     18.55 o
   7  19   2        2.09       -2.09     19.14 o
   0  20   2        7.87      -46.56     46.56 o
   1  20   2       49.76       33.83     22.94 o
   2  20   2        7.66      -15.66     22.40 o
   3  20   2       43.78       52.33     23.71 o
   4  20   2       18.73       35.24     24.77 o
   5  20   2       33.75       25.02     17.95 o
   6  20   2        1.50       15.20     18.98 o
   1  21   2       10.43      -19.46     21.93 o
   2  21   2        8.19      -12.21     23.00 o
   3  21   2       42.36       79.50     26.82 o
   4  21   2       18.12      -23.93     23.93 o
   5  21   2       20.45        7.03     22.64 o
   0  22   2        1.70        8.11     35.83 o
   1  22   2       24.42        9.20     24.26 o
   2  22   2        6.41       12.88     24.70 o
   3  22   2        3.85       25.61     24.32 o
   4  22   2        2.33      -24.93     24.93 o
   1  23   2       20.51        0.48     25.36 o
   2  23   2       17.92       29.63     26.34 o
   3  23   2       34.39       44.78     27.79 o
   0  24   2       21.17       62.15     40.06 o
   1  24   2        6.42      -36.44     36.44 o
   1   1   3    47941.98    47042.26    521.09 o
   2   1   3     9071.14     8390.60    103.19 o
   3   1   3      293.68      339.47     12.93 o
   4   1   3       30.41       31.59      7.94 o
   5   1   3      652.07      702.02     19.37 o
   6   1   3      326.64      353.29     16.55 o
   7   1   3     5040.49     4805.65     69.50 o
   8   1   3       17.53      -13.76     13.76 o
   9   1   3      114.92       71.83     23.29 o
  10   1   3      319.21      362.09     30.51 o
  11   1   3        7.51        0.10     24.74 o
   0   2   3     1663.20     1437.64     22.28 o
   1   2   3      284.44      220.17      8.84 o
   2   2   3    27385.13    27179.08    290.26 o
   3   2   3     6531.17     6153.27     78.94 o
   4   2   3     1888.81     1760.09     30.45 o
   5   2   3      383.48      419.88     22.83 o
   6   2   3       57.13      120.65     15.21 o
   7   2   3      104.66      127.11     18.90 o
   8   2   3      160.91      165.48     27.76 o
   9   2   3        0.83       -5.81     16.87 o
  10   2   3      160.21      193.03     26.81 o
  11   2   3        5.19      -23.70     23.70 o
   1   3   3      782.35      586.83     13.66 o
   2   3   3    13325.17    13399.99    135.46 o
   3   3   3      712.14      822.61     18.44 o
   4   3   3     7158.32     6875.38     89.68 o
   5   3   3      746.74      831.22     60.28 o
   6   3   3       62.83       35.38     13.85 o
   7   3   3       26.64       16.87     14.31 o
   8   3   3      131.65      134.31     19.71 o
   9   3   3      506.02      488.25     28.95 o
  10   3   3       15.47       11.92     21.12 o
  11   3   3       39.19       23.43     25.77 o
   0   4   3    15091.20    15775.26    286.20 o
   1   4   3    17237.78    16546.63    205.39 o
   2   4   3     2779.17     2628.74     42.13 o
   3   4   3     1059.92     1077.85     19.01 o
   4   4   3     5459.57     5794.80    106.60 o
   5   4   3      199.01      306.22     19.24 o
   6   4   3      220.76      219.20     15.25 o
   7   4   3       46.43       39.41     14.69 o
   8   4   3      413.76      406.04     25.72 o
   9   4   3        2.23      -15.16     18.31 o
  10   4   3       47.95       44.25     22.02 o
  11   4   3        0.43      -23.69     23.69 o
   1   5   3     3090.69     2702.32     42.83 o
   2   5   3     4577.90     4538.98     63.17 o
   3   5   3     8544.23     9019.83     93.72 o
   4   5   3        3.11        7.25      7.74 o
   5   5   3       71.26       65.49     11.68 o
   6   5   3        3.73        6.89     11.29 o
   7   5   3     1144.05     1135.71     31.54 o
   8   5   3        8.97      -12.67     17.07 o
   9   5   3      211.82      222.27     25.80 o
  10   5   3      399.26      445.12     33.50 o
  11   5   3        4.04      -23.01     23.01 o
   0   6   3     1404.15     1366.10     45.94 o
   1   6   3     3649.76     3620.95     55.39 o
   2   6   3     5908.68     5932.89     79.53 o
   3   6   3     9987.54    10166.47    105.45 o
   4   6   3      103.69      118.28      9.43 o
   5   6   3      521.12      502.15     17.92 o
   6   6   3      145.41      125.19     13.73 o
   7   6   3     1218.55     1206.27     36.08 o
   8   6   3       54.55       80.62     19.81 o
   9   6   3       10.13        1.82     20.12 o
  10   6   3      122.27      123.80     23.78 o
  11   6   3       23.52       13.15     24.88 o
   1   7   3       37.34       56.31     10.69 o
   2   7   3      792.70      803.60     22.71 o
   3   7   3      808.52      782.89     17.04 o
   4   7   3     1327.20     1287.72     22.98 o
   5   7   3     1034.54     1004.32     35.87 o
   6   7   3        2.79        3.64     12.49 o
   7   7   3       85.11       77.56     18.05 o
   8   7   3      341.81      299.15     25.77 o
   9   7   3      270.30      267.26     27.71 o
  10   7   3       18.25        6.81     22.46 o
  11   7   3        0.13        1.12     28.15 o
   0   8   3     4080.18     4292.08    172.78 o
   1   8   3       76.10      143.52     21.39 o
   2   8   3      726.19      837.24     24.39 o
   3   8   3     7567.54     7814.69    102.39 o
   4   8   3      484.80      521.73     21.73 o
   5   8   3      245.30      228.73     24.80 o
   6   8   3       28.54        0.50     12.39 o
   7   8   3      785.10      740.68     30.34 o
   8   8   3        0.36       -7.39     18.58 o
   9   8   3      154.24      161.13     30.09 o
  10   8   3        5.27      -21.25     21.25 o
   1   9   3      744.62      750.42     22.84 o
   2   9   3      735.38      684.99     27.31 o
   3   9   3     1052.21     1071.96     26.37 o
   4   9   3     1118.37     1142.65     24.49 o
   5   9   3       12.63       25.05      9.79 o
   6   9   3      415.00      380.30     20.00 o
   7   9   3      549.16      539.76     27.30 o
   8   9   3      114.14       83.77     21.86 o
   9   9   3       16.05       -5.42     21.13 o
  10   9   3       17.80       19.26     23.46 o
   0  10   3     5486.32     5455.79    128.02 o
   1  10   3       58.53       53.52     12.07 o
   2  10   3     1274.54     1289.11     45.53 o
   3  10   3     1526.58     1549.67     37.00 o
   4  10   3      119.22      133.97     13.10 o
   5  10   3      431.23      454.71     18.88 o
   6  10   3      121.59      177.42     17.89 o
   7  10   3     1112.27     1215.34     38.20 o
   8  10   3       11.22      -10.14     18.40 o
   9  10   3       68.51       58.86     25.98 o
  10  10   3        1.37        2.36     22.74 o
   1  11   3      181.44      162.62     15.71 o
   2  11   3      174.08      155.69     15.36 o
   3  11   3      468.73      488.02     23.52 o
   4  11   3      405.34      350.38     17.03 o
   5  11   3       19.66       18.40     11.34 o
   6  11   3      423.38      389.32     22.28 o
   7  11   3      268.92      281.96     30.98 o
   8  11   3       21.53      -18.38     18.38 o
   9  11   3        0.87      -18.78     18.78 o
  10  11   3       21.69       32.66     23.67 o
   0  12   3     1715.06     1691.16     59.25 o
   1  12   3       10.00       13.30     13.62 o
   2  12   3     2224.51     2184.15     46.72 o
   3  12   3     2339.68     2409.68     78.74 o
   4  12   3      385.36      388.73     20.58 o
   5  12   3      129.70      152.64     15.80 o
   6  12   3       19.60       20.24     14.93 o
   7  12   3      178.06      219.09     28.60 o
   8  12   3        0.04      -17.73     17.73 o
   9  12   3        0.71      -14.75     20.98 o
  10  12   3       23.63       44.49     32.19 o
   1  13   3      220.45      239.80     20.13 o
   2  13   3      114.43       98.75     17.44 o
   3  13   3        0.06       10.28     14.77 o
   4  13   3      206.53      207.38     18.35 o
   5  13   3      119.09      103.62     21.47 o
   6  13   3     1089.81     1057.57     31.26 o
   7  13   3        1.20      -19.07     19.07 o
   8  13   3       25.91       20.47     20.19 o
   9  13   3       61.38       71.56     23.31 o
   0  14   3     1592.72     1733.19     65.65 o
   1  14   3     1292.54     1252.13     50.77 o
   2  14   3      503.07      548.47     28.06 o
   3  14   3       10.71      -12.87     16.71 o
   4  14   3      221.98      178.69     18.98 o
   5  14   3     1016.79     1073.82     31.10 o
   6  14   3       44.84       30.04     15.87 o
   7  14   3       34.36       31.96     18.34 o
   8  14   3        1.40      -17.74     26.28 o
   9  14   3       35.62       36.12     23.23 o
   1  15   3     1141.71     1125.29     39.21 o
   2  15   3       33.58       11.70     17.46 o
   3  15   3       53.22       25.32     19.87 o
   4  15   3      245.15      194.05     25.50 o
   5  15   3       49.75       32.59     15.51 o
   6  15   3       31.99       71.04     17.26 o
   7  15   3        5.95       21.55     17.90 o
   8  15   3        0.05       24.78     21.06 o
   9  15   3        8.43       12.64     22.97 o
   0  16   3       70.99       86.91     29.26 o
   1  16   3       32.50       47.38     19.45 o
   2  16   3      473.59      463.71     28.76 o
   3  16   3      805.79      804.41     36.75 o
   4  16   3        0.05      -14.37     20.99 o
   5  16   3        0.35      -15.11     15.11 o
   6  16   3       76.73       60.62     17.44 o
   7  16   3      104.60      130.22     22.24 o
   8  16   3       58.41       24.32     21.46 o
   1  17   3      193.18      209.64     25.39 o
   2  17   3      428.79      425.48     29.53 o
   3  17   3       88.91      180.34     25.08 o
   4  17   3       69.45       84.00     23.39 o
   5  17   3      325.59      334.15     22.59 o
   6  17   3        0.00       -0.23     16.75 o
   7  17   3       42.13       45.13     19.24 o
   8  17   3        7.41        8.05     23.30 o
   0  18   3       38.12       -6.54     27.04 o
   1  18   3        9.34        3.15     19.34 o
   2  18   3      275.71      287.60     27.49 o
   3  18   3       95.94      114.30     24.43 o
   4  18   3        3.28       -6.46     22.11 o
   5  18   3        0.04      -15.08     15.08 o
   6  18   3       23.97       45.30     18.15 o
   7  18   3       83.79       95.73     20.72 o
   1  19   3       38.22       72.04     22.94 o
   2  19   3       22.20       70.20     22.23 o
   3  19   3       39.74       47.31     23.06 o
   4  19   3        3.35      -19.51     22.01 o
   5  19   3       36.94       21.17     16.80 o
   6  19   3       22.67       29.06     19.76 o
   7  19   3       24.27       68.18     20.57 o
   0  20   3      335.52      403.81     45.93 o
   1  20   3      111.25      156.07     26.02 o
   2  20   3       13.56       16.58     22.69 o
   3  20   3        3.92      -14.87     21.47 o
   4  20   3       12.02       -0.83     22.99 o
   5  20   3       25.42       27.62     17.93 o
   6  20   3       43.43       67.73     19.79 o
   1  21   3      315.66      426.63     36.54 o
   2  21   3        2.42      -12.42     22.48 o
   3  21   3       24.23        9.18     23.48 o
   4  21   3       10.71      -19.44     23.75 o
   5  21   3        5.85        7.38     17.32 o
   0  22   3       15.00       54.38     36.23 o
   1  22   3       35.50       48.19     26.02 o
   2  22   3       73.19       79.85     27.12 o
   3  22   3        9.93      -23.39     23.39 o
   4  22   3       18.72       13.72     26.24 o
   1  23   3        0.23      -24.26     24.26 o
   2  23   3        7.01       27.32     27.66 o
   3  23   3        1.22       -2.15     25.14 o
   0  24   3      212.75      247.06     48.22 o
   1  24   3        8.80      -15.39     27.38 o
   0   0   4    30574.03    30769.00    466.10 o
   1   0   4      301.06      209.67     13.37 o
   2   0   4    15965.83    16768.60    283.69 o
   3   0   4    21472.99    19688.87    334.66 o
   4   0   4     1220.57     1339.58    148.45 o
   5   0   4      703.25      752.26     30.69 o
   6   0   4      981.12     1034.92     80.54 o
   7   0   4      764.72      713.89     32.11 o
   8   0   4        1.43       -8.39     20.09 o
   9   0   4     1056.27      951.37     48.75 o
  10   0   4       57.15       69.92     35.03 o
  11   0   4        8.35       -9.66     35.03 o
   1   1   4      936.43      911.80     30.71 o
   2   1   4    35829.20    34848.13    410.36 o
   3   1   4      667.12      601.62     17.05 o
   4   1   4     7211.12     6917.72     90.96 o
   5   1   4       17.64       -2.13      9.25 o
   6   1   4     1787.57     1671.99     49.00 o
   7   1   4        5.37       34.86     13.84 o
   8   1   4        2.17      -11.56     14.83 o
   9   1   4        1.86      -13.71     17.56 o
  10   1   4       57.82       68.89     24.56 o
  11   1   4       11.53       -7.33     23.73 o
   0   2   4    52248.98    50637.43    669.64 o
   1   2   4      559.06      586.48     12.24 o
   2   2   4    13854.18    13363.19    148.67 o
   3   2   4     2761.44     2582.94     37.43 o
   4   2   4      127.57      126.45     10.13 o
   5   2   4     1300.73     1366.19     28.38 o
   6   2   4      365.87      495.29     80.46 o
   7   2   4      613.06      626.18     23.34 o
   8   2   4        0.34      -16.20     16.20 o
   9   2   4      265.62      312.73     27.29 o
  10   2   4      206.13      184.10     25.76 o
  11   2   4        0.01      -22.67     23.73 o
   1   3   4    24336.20    24205.34    313.43 o
   2   3   4      320.81      468.68     47.90 o
   3   3   4      439.38      586.99     47.46 o
   4   3   4      140.65      174.00     12.06 o
   5   3   4     1253.46     1197.26     36.09 o
   6   3   4     1243.97     1280.03     29.85 o
   7   3   4       61.65       45.36     14.88 o
   8   3   4      176.29      196.15     22.00 o
   9   3   4      152.58      178.60     32.79 o
  10   3   4        0.16      -20.54     20.54 o
  11   3   4       21.58       14.09     25.17 o
   0   4   4    20399.62    20607.66    311.04 o
   1   4   4    10253.12     7667.68   1220.13 o
   2   4   4        8.71       12.39      6.27 o
   3   4   4     3483.30     3478.68     42.64 o
   4   4   4       22.95       30.89      8.31 o
   5   4   4     1805.62     1854.88     41.49 o
   6   4   4       72.70       78.95     12.91 o
   7   4   4     1581.08     1622.17     39.01 o
   8   4   4      353.97      303.92     23.32 o
   9   4   4      339.38      275.95     25.34 o
  10   4   4       25.49       44.77     22.08 o
  11   4   4       10.67       25.02     24.73 o
   1   5   4     1040.10      720.92    148.21 o
   2   5   4      371.61      365.53     17.58 o
   3   5   4     1944.78     2181.98     28.81 o
   4   5   4      662.65      696.68     16.70 o
   5   5   4       99.33      158.20     12.29 o
   6   5   4      402.28      465.44     20.31 o
   7   5   4        3.89      -14.09     14.91 o
   8   5   4      447.86      440.48     26.26 o
   9   5   4      325.68      316.80     25.79 o
  10   5   4       71.90       86.64     26.61 o
  11   5   4       52.60       21.80     25.60 o
   0   6   4     8179.20     8182.41    189.39 o
   1   6   4      595.29      611.09     20.91 o
   2   6   4     7107.16     7152.67     93.70 o
   3   6   4      191.12      205.21     10.00 o
   4   6   4     1424.32     1468.75     27.14 o
   5   6   4     1632.54     1690.78     33.27 o
   6   6   4        4.27       10.72      9.95 o
   7   6   4       30.58       44.88     18.69 o
   8   6   4     1159.27     1230.83     38.72 o
   9   6   4       27.16       34.78     21.65 o
  10   6   4       49.52       77.33     23.21 o
  11   6   4       88.68       47.85     26.51 o
   1   7   4     3309.06     3414.98     53.78 o
   2   7   4     2239.71     2254.32     60.33 o
   3   7   4     4004.41     3730.68     70.61 o
   4   7   4     1120.83     1202.94     22.06 o
   5   7   4      163.47      191.43     12.08 o
   6   7   4       40.15       23.23     11.30 o
   7   7   4      632.57      625.71     28.48 o
   8   7   4      643.48      698.08     31.06 o
   9   7   4       65.18       95.01     23.19 o
  10   7   4       23.37       16.43     22.94 o
  11   7   4        0.26      -43.45     43.45 o
   0   8   4     2200.48     2217.04     53.03 o
   1   8   4      150.43      135.15     11.17 o
   2   8   4     3194.20     2987.30     97.74 o
   3   8   4     9897.82     9762.24    175.44 o
   4   8   4     1661.73     1646.57     30.80 o
   5   8   4     1280.34     1264.09     27.80 o
   6   8   4       32.20       31.66     12.57 o
   7   8   4       67.39       49.06     18.14 o
   8   8   4       94.83       85.43     21.65 o
   9   8   4        3.38       10.42     21.18 o
  10   8   4       35.28       11.41     23.54 o
   1   9   4        4.56       -8.79      8.79 o
   2   9   4     1007.59     1116.74     43.11 o
   3   9   4     2035.64     2229.99     42.21 o
   4   9   4      408.17      442.30     17.20 o
   5   9   4        9.10        0.73     11.04 o
   6   9   4      128.08      114.49     15.28 o
   7   9   4       25.53       -8.56     17.34 o
   8   9   4      441.89      415.16     28.75 o
   9   9   4      112.41      112.51     28.67 o
  10   9   4       97.47      126.09     26.62 o
   0  10   4      128.87      137.12     19.39 o
   1  10   4      875.95      901.12     26.42 o
   2  10   4     2369.83     2401.66     46.84 o
   3  10   4      413.78      426.78     21.36 o
   4  10   4     1561.77     1641.70     34.08 o
   5  10   4      229.01      214.39     15.91 o
   6  10   4      113.09      123.50     21.23 o
   7  10   4      522.17      595.78     28.31 o
   8  10   4       35.40       23.16     19.83 o
   9  10   4        1.00       -9.39     20.07 o
  10  10   4       44.05       44.48     39.43 o
   1  11   4      800.58      861.11     38.31 o
   2  11   4      660.68      632.54     24.97 o
   3  11   4      734.78      721.96     27.42 o
   4  11   4       40.25       33.28     14.25 o
   5  11   4     2748.22     2886.86     48.31 o
   6  11   4     1778.00     1746.87     49.41 o
   7  11   4     1060.02     1075.77     36.73 o
   8  11   4       63.36       59.57     26.28 o
   9  11   4       19.51       -8.05     22.10 o
  10  11   4       12.10       -5.85     22.37 o
   0  12   4      816.36      831.66     40.22 o
   1  12   4       98.79       98.96     15.91 o
   2  12   4        5.59       17.55     13.59 o
   3  12   4        2.97       -0.35     14.94 o
   4  12   4      829.86      855.28     38.00 o
   5  12   4      434.09      477.20     21.22 o
   6  12   4      259.29      247.98     33.98 o
   7  12   4        1.07      -14.80     18.40 o
   8  12   4      139.34      110.48     22.03 o
   9  12   4        1.24      -22.15     22.40 o
   1  13   4       68.51       45.85     14.67 o
   2  13   4      429.59      428.57     24.66 o
   3  13   4       42.51       43.02     16.30 o
   4  13   4      115.76      122.97     16.67 o
   5  13   4      171.84      178.94     17.92 o
   6  13   4     1225.78     1172.76     34.44 o
   7  13   4       62.80       53.68     18.82 o
   8  13   4       67.08       77.38     21.37 o
   9  13   4        2.61        3.50     21.41 o
   0  14   4      763.12      696.57     42.36 o
   1  14   4      843.17      924.87     36.44 o
   2  14   4        4.18        0.40     16.25 o
   3  14   4       41.53       33.27     17.00 o
   4  14   4        1.56      -14.74     14.74 o
   5  14   4        0.00        7.54     14.23 o
   6  14   4        7.95       20.83     14.43 o
   7  14   4      575.55      594.48     29.53 o
   8  14   4       57.98       22.97     25.74 o
   9  14   4       25.29       15.79     22.61 o
   1  15   4        5.90        9.81     17.05 o
   2  15   4        2.92      -16.25     16.25 o
   3  15   4       49.62       51.16     20.40 o
   4  15   4      931.31      883.57     31.41 o
   5  15   4      954.92      953.91     30.22 o
   6  15   4      309.08      345.04     24.35 o
   7  15   4       30.72       19.02     18.37 o
   8  15   4       43.64       28.29     21.36 o
   9  15   4       13.68      -27.04     27.04 o
   0  16   4     2145.59     2162.74     79.01 o
   1  16   4      269.31      283.72     27.48 o
   2  16   4      649.63      701.45     33.71 o
   3  16   4      174.03      175.13     23.67 o
   4  16   4        1.78       -1.60     20.86 o
   5  16   4      130.21       88.31     17.19 o
   6  16   4       14.31       48.93     17.60 o
   7  16   4        2.19       13.31     18.78 o
   8  16   4       25.14       18.86     22.43 o
   1  17   4       33.09       20.19     27.32 o
   2  17   4        2.66       -1.69     19.30 o
   3  17   4       39.57       42.33     21.45 o
   4  17   4      253.84      269.44     28.53 o
   5  17   4       90.57       94.31     18.17 o
   6  17   4        8.76       14.45     16.80 o
   7  17   4       13.18       26.39     19.74 o
   8  17   4      106.46       85.14     24.94 o
   0  18   4       67.90       25.81     42.42 o
   1  18   4       41.05       47.27     20.81 o
   2  18   4       41.15       47.04     21.13 o
   3  18   4        4.93      -19.67     19.67 o
   4  18   4       21.86       48.92     23.58 o
   5  18   4       42.32       35.21     17.33 o
   6  18   4       16.39        5.60     16.98 o
   7  18   4      150.45      191.64     23.05 o
   1  19   4      149.49      131.91     24.53 o
   2  19   4        2.12       20.51     21.90 o
   3  19   4       89.37       96.71     24.17 o
   4  19   4        0.29       -0.38     23.60 o
   5  19   4       18.68       17.07     16.73 o
   6  19   4       18.01        8.34     18.09 o
   7  19   4        1.61        0.80     19.05 o
   0  20   4       34.80       36.44     33.56 o
   1  20   4       20.05      -18.57     21.01 o
   2  20   4       17.01       16.00     25.82 o
   3  20   4       15.03       12.99     28.67 o
   4  20   4        0.66       -7.43     25.63 o
   5  20   4       37.66       38.56     18.36 o
   6  20   4       12.33      -17.86     17.86 o
   1  21   4      147.36      180.93     28.67 o
   2  21   4       13.70        1.36     23.34 o
   3  21   4        1.39        2.28     23.63 o
   4  21   4       24.60       -6.53     27.18 o
   5  21   4        3.10      -17.23     17.23 o
   0  22   4       57.11       26.78     37.29 o
   1  22   4        0.34       24.96     24.56 o
   2  22   4       16.69       19.79     24.70 o
   3  22   4        2.56      -18.51     23.31 o
   4  22   4       26.49       10.26     25.32 o
   1  23   4        0.00        9.13     25.60 o
   2  23   4        1.81       18.99     25.90 o
   3  23   4       40.30        1.04     25.32 o
   0  24   4       16.87       18.44     41.39 o
   1  24   4        0.09      -26.22     26.22 o
   1   1   5      228.49      207.82     11.92 o
   2   1   5       73.77       73.72      7.17 o
   3   1   5     2066.40     1721.69     28.48 o
   4   1   5      554.81      562.19     17.20 o
   5   1   5     3756.17     3641.36     55.90 o
   6   1   5      964.49      919.31     24.53 o
   7   1   5      504.83      521.21     21.70 o
   8   1   5      346.54      304.57     22.83 o
   9   1   5       38.35       44.17     18.84 o
  10   1   5       26.93       -7.61     21.01 o
  11   1   5       23.72        1.45     24.53 o
   0   2   5    55692.69    51752.29    782.01 o
   1   2   5      332.66      355.34     20.52 o
   2   2   5    26554.80    25845.25    281.75 o
   3   2   5      269.47      344.21     47.39 o
   4   2   5     2510.71     2701.77     41.07 o
   5   2   5       17.24       -9.00     10.69 o
   6   2   5       62.69       89.00     16.20 o
   7   2   5      120.08      151.97     16.13 o
   8   2   5      226.85      186.71     20.28 o
   9   2   5      519.76      534.16     27.82 o
  10   2   5        0.04       -6.24     21.50 o
  11   2   5       48.79       32.10     26.31 o
   1   3   5     8732.36     8645.09    116.50 o
   2   3   5    17778.91    17873.74    252.26 o
   3   3   5     1540.96     1472.47     25.85 o
   4   3   5      864.39      806.30     21.24 o
   5   3   5     1875.17     1802.65     33.13 o
   6   3   5     1048.69     1033.25     26.91 o
   7   3   5      180.81      194.57     16.89 o
   8   3   5      938.51      904.94     31.80 o
   9   3   5       37.69       36.17     17.69 o
  10   3   5       41.32        8.05     21.38 o
  11   3   5       12.08       12.90     25.27 o
   0   4   5     4869.60     4679.93     86.31 o
   1   4   5     4996.20     3804.81    332.70 o
   2   4   5      460.80      392.07     28.22 o
   3   4   5     9177.22     9037.68    112.03 o
   4   4   5      107.80       65.55      8.77 o
   5   4   5     2220.03     2200.14     38.10 o
   6   4   5      479.04      527.95     20.86 o
   7   4   5      593.67      613.27     26.38 o
   8   4   5       62.99       56.82     17.37 o
   9   4   5       10.54       25.43     17.03 o
  10   4   5       11.15       28.70     22.40 o
  11   4   5        0.07      -23.76     23.76 o
   1   5   5     1196.29     1156.96     49.43 o
   2   5   5      121.27      100.54     10.77 o
   3   5   5     2434.49     2397.21     34.70 o
   4   5   5     4554.23     4369.38     57.94 o
   5   5   5      103.56      151.73     12.46 o
   6   5   5      109.07      142.06     13.92 o
   7   5   5       64.08       51.93     16.61 o
   8   5   5      562.86      589.89     31.21 o
   9   5   5        8.82      -13.77     19.23 o
  10   5   5       23.75       23.83     21.95 o
  11   5   5       36.91       14.23     24.43 o
   0   6   5    21448.21    19951.38    341.22 o
   1   6   5        0.25        8.56      6.74 o
   2   6   5      822.87      838.70     19.59 o
   3   6   5     3687.61     3786.20     47.26 o
   4   6   5      155.85      190.62     11.12 o
   5   6   5     1944.27     1966.99     36.17 o
   6   6   5        7.28      -10.59     11.12 o
   7   6   5      198.18      149.85     17.11 o
   8   6   5        6.86       14.72     18.12 o
   9   6   5      524.85      509.65     32.45 o
  10   6   5       35.58       47.01     22.69 o
  11   6   5       82.41       55.59     26.82 o
   1   7   5     3159.30     3201.57     65.11 o
   2   7   5     8577.72     8646.04    112.32 o
   3   7   5      579.72      607.60     18.39 o
   4   7   5     1587.76     1359.33     26.41 o
   5   7   5        0.77       11.20      9.43 o
   6   7   5        7.99       13.18     12.11 o
   7   7   5      278.00      321.32     24.03 o
   8   7   5       50.59       28.02     19.98 o
   9   7   5      357.40      384.25     46.59 o
  10   7   5       53.77       81.75     23.20 o
  11   7   5        1.66       16.55     72.42 o
   0   8   5      396.49      470.62     22.21 o
   1   8   5       16.53       24.53      8.73 o
   2   8   5     3648.04     3760.88     61.36 o
   3   8   5     1007.54     1023.72     23.32 o
   4   8   5       66.69       91.84     10.26 o
   5   8   5      573.84      601.39     20.05 o
   6   8   5      971.90      895.46     30.06 o
   7   8   5      511.25      489.79     28.50 o
   8   8   5      470.17      490.08     35.76 o
   9   8   5       18.33       -1.43     21.01 o
  10   8   5        1.03      -30.76     30.76 o
   1   9   5       12.62       24.14     10.44 o
   2   9   5        2.27       30.61     11.49 o
   3   9   5     1100.44     1078.21     26.31 o
   4   9   5      172.15      161.02     12.72 o
   5   9   5       10.51       -8.22     11.47 o
   6   9   5        5.10        6.50     14.38 o
   7   9   5      146.08      124.56     18.77 o
   8   9   5      181.34      170.64     23.36 o
   9   9   5       16.00       -1.01     21.58 o
  10   9   5       29.92       25.43     24.62 o
   0  10   5      213.39      162.83     24.83 o
   1  10   5     2885.30     2935.87     62.53 o
   2  10   5     3862.13     3760.66     85.59 o
   3  10   5      963.44      848.05     24.08 o
   4  10   5       47.66       54.03     12.05 o
   5  10   5     3041.73     2910.06     50.00 o
   6  10   5       94.68       68.56     16.33 o
   7  10   5      149.37      112.82     19.33 o
   8  10   5       49.33       35.16     20.00 o
   9  10   5        2.08      -18.76     19.60 o
  10  10   5       67.85       53.70     24.79 o
   1  11   5       32.10       31.91     11.94 o
   2  11   5       67.18       63.56     13.55 o
   3  11   5      359.28      423.88     22.23 o
   4  11   5       40.14       37.83     11.83 o
   5  11   5      120.42      117.82     15.30 o
   6  11   5      621.78      653.56     28.95 o
   7  11   5       59.83      109.97     19.64 o
   8  11   5        8.04        0.44     18.25 o
   9  11   5       39.96       53.83     22.26 o
  10  11   5       66.04       82.80     25.82 o
   0  12   5     1518.39     1399.41     97.26 o
   1  12   5      172.65      195.82     17.99 o
   2  12   5       24.42      -10.89     13.10 o
   3  12   5      391.96      395.46     22.34 o
   4  12   5      275.25      254.78     18.31 o
   5  12   5     2029.04     2140.36     50.28 o
   6  12   5        5.03      -15.35     15.99 o
   7  12   5      236.98      221.93     24.45 o
   8  12   5       30.83       19.44     19.46 o
   9  12   5       42.04       37.64     22.83 o
   1  13   5      609.03      662.18     32.56 o
   2  13   5      538.38      500.89     24.10 o
   3  13   5      139.84      143.63     19.33 o
   4  13   5      115.55      125.96     17.15 o
   5  13   5      199.07      229.28     18.40 o
   6  13   5      182.92      226.76     20.12 o
   7  13   5      122.23      102.71     20.16 o
   8  13   5       19.50       33.37     20.89 o
   9  13   5        4.42       -2.34     23.30 o
   0  14   5      827.28      882.43     48.22 o
   1  14   5      117.97      130.29     18.08 o
   2  14   5      133.22      171.00     20.58 o
   3  14   5      144.23      187.16     20.41 o
   4  14   5      595.80      610.01     26.31 o
   5  14   5      657.73      667.43     25.72 o
   6  14   5      944.01      931.05     30.09 o
   7  14   5        5.36       10.34     17.89 o
   8  14   5       12.57        1.22     20.19 o
   9  14   5       57.17       81.76     26.28 o
   1  15   5        0.86        3.25     15.91 o
   2  15   5      771.34      748.48     33.72 o
   3  15   5        1.35       -2.25     16.89 o
   4  15   5      101.43      100.21     17.21 o
   5  15   5      311.69      338.19     23.24 o
   6  15   5       13.54       12.76     15.67 o
   7  15   5      102.29       85.77     20.33 o
   8  15   5        0.65      -23.50     24.19 o
   0  16   5      110.56      119.29     29.97 o
   1  16   5       17.19       35.36     18.58 o
   2  16   5      328.87      346.72     26.87 o
   3  16   5      190.16      151.87     24.72 o
   4  16   5      115.81      134.02     19.70 o
   5  16   5       52.75       69.93     17.15 o
   6  16   5        0.29       -4.93     15.59 o
   7  16   5      110.88      138.57     21.44 o
   8  16   5       10.46      -15.94     21.08 o
   1  17   5       32.77       43.89     19.83 o
   2  17   5       83.31       95.50     23.30 o
   3  17   5       87.37       70.04     22.23 o
   4  17   5       88.30       92.02     19.36 o
   5  17   5      276.42      270.77     26.77 o
   6  17   5        2.71       -1.09     16.24 o
   7  17   5       17.00       24.11     19.78 o
   8  17   5      103.06      101.63     25.24 o
   0  18   5      384.02      302.18     38.59 o
   1  18   5       20.21       10.11     25.62 o
   2  18   5      399.72      335.14     28.53 o
   3  18   5        2.27        1.73     19.91 o
   4  18   5       29.57       44.18     23.85 o
   5  18   5        0.00      -13.26     17.89 o
   6  18   5        7.08       16.44     17.46 o
   7  18   5       92.31       92.83     22.99 o
   1  19   5       68.48       49.59     21.86 o
   2  19   5      102.76      109.56     29.00 o
   3  19   5       89.53      119.23     24.93 o
   4  19   5        1.31       19.18     22.94 o
   5  19   5        0.04       -3.84     17.89 o
   6  19   5       21.73       33.74     18.51 o
   7  19   5      193.78      229.25     28.17 o
   0  20   5       25.45       41.66     32.70 o
   1  20   5        0.34      -19.94     19.94 o
   2  20   5       59.64       55.20     23.71 o
   3  20   5        0.01      -18.71     22.62 o
   4  20   5       10.52        7.81     24.51 o
   5  20   5       12.93       -6.21     17.27 o
   6  20   5       13.47       19.03     18.88 o
   1  21   5       23.89      -17.90     22.23 o
   2  21   5       27.51       -5.09     23.14 o
   3  21   5        5.42        9.16     23.74 o
   4  21   5       16.44      -23.58     23.58 o
   5  21   5       48.49       25.36     18.38 o
   0  22   5      111.25      112.77     40.66 o
   1  22   5       48.18       31.17     25.56 o
   2  22   5       13.33        1.12     23.66 o
   3  22   5       10.99      -10.42     24.74 o
   4  22   5        3.47       13.04     26.61 o
   1  23   5        0.13      -27.70     27.78 o
   2  23   5       22.78       19.95     25.99 o
   3  23   5        3.13      -15.23     25.02 o
   0  24   5       14.85        5.17     36.58 o
   0   0   6    54985.08    54246.04    963.11 o
   1   0   6    27714.02    26408.61    332.23 o
   2   0   6     6836.17     7001.57    454.58 o
   3   0   6      342.78      265.29     24.61 o
   4   0   6      375.07      314.53     18.68 o
   5   0   6     5587.56     5894.04    126.99 o
   6   0   6      332.62      372.33     26.05 o
   7   0   6     1099.26     1056.01     49.42 o
   8   0   6      137.78       89.56     28.43 o
   9   0   6       21.14        9.81     26.18 o
  10   0   6       90.08       37.24     30.50 o
  11   0   6        0.15      -35.18     35.18 o
   1   1   6     5573.49     5293.80     49.36 o
   2   1   6     5511.85     5512.08    104.68 o
   3   1   6      389.79      365.22     11.22 o
   4   1   6     3251.43     3220.49     48.35 o
   5   1   6     3036.33     3068.34     49.67 o
   6   1   6       32.92       29.19     14.01 o
   7   1   6        9.37       80.08     40.97 o
   8   1   6       92.77       94.55     19.28 o
   9   1   6       99.71       52.30     19.96 o
  10   1   6       14.54       -4.30     21.38 o
  11   1   6        5.54      -23.22     23.22 o
   0   2   6      690.29      705.11     20.24 o
   1   2   6    10645.76    10259.05    106.18 o
   2   2   6      160.60      129.25      7.11 o
   3   2   6      289.30      268.09     13.77 o
   4   2   6     2584.02     2510.94     39.22 o
   5   2   6     1356.88     1364.24     28.76 o
   6   2   6      501.89      498.59     19.89 o
   7   2   6        8.51       -8.99     13.41 o
   8   2   6       69.26       58.29     18.35 o
   9   2   6      345.71      344.10     25.14 o
  10   2   6        4.98      -21.24     21.49 o
  11   2   6        7.24      -23.98     23.98 o
   1   3   6    18070.47    17561.05    234.05 o
   2   3   6      362.72      419.32     12.13 o
   3   3   6    11846.09    12186.33    147.12 o
   4   3   6     1522.24     1437.16     29.74 o
   5   3   6      231.38      229.51     13.16 o
   6   3   6     1106.86     1091.83     37.99 o
   7   3   6      130.32      133.76     20.67 o
   8   3   6        6.93        9.03     17.04 o
   9   3   6      111.59       97.94     20.28 o
  10   3   6       67.86       40.86     22.03 o
  11   3   6        2.92      -24.08     24.08 o
   0   4   6    11062.38    10491.81    181.78 o
   1   4   6       85.95       63.81      7.10 o
   2   4   6     6580.77     6059.95     84.53 o
   3   4   6     5778.76     5544.58     97.78 o
   4   4   6     1442.78     1409.85     28.03 o
   5   4   6     1998.48     1891.81     34.14 o
   6   4   6       40.76       50.78     12.00 o
   7   4   6       77.82       72.05     16.95 o
   8   4   6       44.73       54.30     18.40 o
   9   4   6       42.07       46.15     18.70 o
  10   4   6       23.67        9.35     22.19 o
  11   4   6       12.86      -18.95     24.26 o
   1   5   6     1343.71     1281.44     26.99 o
   2   5   6     7883.33     7315.51     85.97 o
   3   5   6    12787.91    12845.35    155.79 o
   4   5   6        3.91       10.43      9.82 o
   5   5   6     2478.29     2366.97     44.98 o
   6   5   6      898.95      836.04     30.85 o
   7   5   6      775.38      763.64     29.88 o
   8   5   6      121.03      129.82     24.47 o
   9   5   6        0.30        5.68     19.15 o
  10   5   6      114.94      110.63     24.06 o
  11   5   6        0.43       11.40     24.70 o
   0   6   6     6371.69     6276.92    116.17 o
   1   6   6     6787.63     5064.92    764.16 o
   2   6   6     1612.33     1729.64     30.46 o
   3   6   6     2599.53     2857.30     37.95 o
   4   6   6      276.61      308.75     12.90 o
   5   6   6      720.50      675.52     22.31 o
   6   6   6      360.05      386.45     20.86 o
   7   6   6      325.95      336.89     22.60 o
   8   6   6       18.00       21.48     18.12 o
   9   6   6       22.15       40.76     22.94 o
  10   6   6       18.55       14.96     21.74 o
  11   6   6       13.94        0.39     23.46 o
   1   7   6     5196.75     5213.98     87.17 o
   2   7   6     1573.76     1708.97     35.32 o
   3   7   6    13003.99    13438.53    154.75 o
   4   7   6      864.83      814.68     20.59 o
   5   7   6      263.61      259.44     16.44 o
   6   7   6        1.58      -13.46     13.46 o
   7   7   6     1020.00      969.40     34.33 o
   8   7   6      321.46      384.39     27.09 o
   9   7   6      170.29      162.12     24.23 o
  10   7   6       67.57       85.73     23.71 o
   0   8   6     1714.99     1554.02     70.35 o
   1   8   6     8893.93     7477.98    781.72 o
   2   8   6      238.85      242.81     17.62 o
   3   8   6       99.39       88.43     10.47 o
   4   8   6       43.95       40.01      9.63 o
   5   8   6     2748.52     2605.32     42.25 o
   6   8   6      221.87      291.20     24.15 o
   7   8   6      190.50      241.16     22.08 o
   8   8   6      281.00      269.78     25.41 o
   9   8   6       18.85       18.33     21.12 o
  10   8   6       17.11      -19.57     22.06 o
   1   9   6     1913.09     1998.94     44.82 o
   2   9   6      355.81      371.04     24.69 o
   3   9   6       77.80       94.19     11.66 o
   4   9   6       12.49       24.31     10.16 o
   5   9   6      176.67      186.96     15.73 o
   6   9   6      221.12      224.99     18.21 o
   7   9   6      524.79      554.19     27.73 o
   8   9   6      154.55      119.53     20.09 o
   9   9   6        8.29        7.01     21.31 o
  10   9   6       16.05      -17.41     22.80 o
   0  10   6      221.95      189.65     19.19 o
   1  10   6      553.13      684.57     23.25 o
   2  10   6     1130.72     1145.98     30.40 o
   3  10   6       42.39       54.39     11.23 o
   4  10   6      269.51      282.31     15.10 o
   5  10   6       18.71       31.59     13.38 o
   6  10   6      525.93      499.21     24.29 o
   7  10   6      101.20       85.55     19.00 o
   8  10   6      330.39      365.71     27.86 o
   9  10   6       53.74       65.50     22.77 o
  10  10   6      145.70      200.24     28.61 o
   1  11   6        7.90       18.75     11.26 o
   2  11   6       15.92       10.88     12.22 o
   3  11   6       64.56       33.10     14.61 o
   4  11   6      203.92      201.48     17.43 o
   5  11   6       37.90       38.28     14.54 o
   6  11   6     1642.33     1533.48     38.36 o
   7  11   6       28.64       -0.52     16.56 o
   8  11   6       10.97       -9.71     18.79 o
   9  11   6      166.02      174.83     30.76 o
  10  11   6       21.72       26.52     24.88 o
   0  12   6     3270.17     3222.61     88.93 o
   1  12   6     4195.26     4353.72     73.56 o
   2  12   6       28.01       40.05     13.92 o
   3  12   6      855.76      757.94     29.51 o
   4  12   6      767.61      733.83     25.75 o
   5  12   6     2474.85     2577.90     46.76 o
   6  12   6        2.63       -0.86     15.42 o
   7  12   6       21.53       24.82     16.41 o
   8  12   6      183.08      129.37     23.10 o
   9  12   6       50.02       39.33     22.77 o
   1  13   6       13.72        0.55     13.99 o
   2  13   6      268.06      274.23     20.16 o
   3  13   6       69.19       93.06     17.42 o
   4  13   6      129.39      156.74     17.60 o
   5  13   6      435.29      346.85     21.46 o
   6  13   6       23.43       12.17     16.05 o
   7  13   6        4.61       16.72     16.73 o
   8  13   6        3.08        1.12     19.45 o
   9  13   6       36.83       22.14     22.13 o
   0  14   6      290.88      302.55     31.79 o
   1  14   6      261.14      299.60     21.89 o
   2  14   6        0.43      -14.13     14.13 o
   3  14   6      223.31      219.85     20.72 o
   4  14   6       34.86       40.23     15.90 o
   5  14   6      272.85      263.05     21.41 o
   6  14   6      936.91     1008.20     31.48 o
   7  14   6      155.83      136.11     21.38 o
   8  14   6       64.73       32.94     21.61 o
   9  14   6        5.98       -3.22     21.38 o
   1  15   6       39.97       90.28     22.40 o
   2  15   6        0.54      -16.28     16.28 o
   3  15   6        0.01      -10.80     17.26 o
   4  15   6       34.13       34.20     15.95 o
   5  15   6       85.59       78.73     17.28 o
   6  15   6       26.98       36.45     16.37 o
   7  15   6      131.16      107.63     21.12 o
   8  15   6       30.21      -25.71     34.65 o
   0  16   6     2080.34     2159.98     79.49 o
   1  16   6       13.05      -12.80     17.46 o
   2  16   6      746.13      755.02     35.24 o
   3  16   6      552.45      526.50     31.22 o
   4  16   6     2220.30     2206.80     52.59 o
   5  16   6      267.16      222.83     21.16 o
   6  16   6        8.99       12.28     15.70 o
   7  16   6       62.03       28.55     22.18 o
   8  16   6        5.66        5.85     23.89 o
   1  17   6      186.14      180.61     23.90 o
   2  17   6       30.68       11.50     18.82 o
   3  17   6       77.94       92.61     22.68 o
   4  17   6      101.50      102.84     19.69 o
   5  17   6      152.29      157.62     18.60 o
   6  17   6        4.64       11.12     16.96 o
   7  17   6       28.82       20.14     19.65 o
   8  17   6        0.12       43.27     28.37 o
   0  18   6      278.50      237.69     36.49 o
   1  18   6      120.34       90.62     22.06 o
   2  18   6      394.23      389.64     29.44 o
   3  18   6      242.21      310.42     28.69 o
   4  18   6        0.05       -4.47     17.62 o
   5  18   6      193.57      215.98     20.70 o
   6  18   6      192.35      230.18     22.47 o
   7  18   6       39.80       14.77     20.25 o
   1  19   6        0.02      -19.54     19.54 o
   2  19   6       45.82       43.52     22.08 o
   3  19   6       63.59       75.60     23.94 o
   4  19   6      279.49      289.31     29.84 o
   5  19   6       70.31       76.28     18.74 o
   6  19   6       98.46      110.20     20.48 o
   0  20   6       77.48       72.94     43.45 o
   1  20   6        0.06      -17.18     21.69 o
   2  20   6        2.17       -5.58     21.97 o
   3  20   6        9.36       13.60     23.52 o
   4  20   6      144.63      114.36     26.91 o
   5  20   6       10.75       54.56     19.35 o
   6  20   6       29.02       31.72     19.74 o
   1  21   6        1.12      -15.46     22.73 o
   2  21   6       39.30       35.95     24.15 o
   3  21   6        2.20      -22.15     22.15 o
   4  21   6        0.60      -10.37     22.93 o
   5  21   6       10.52       21.32     18.56 o
   0  22   6      104.56      146.92     41.53 o
   1  22   6        3.46       10.89     26.72 o
   2  22   6        7.47       -2.21     24.01 o
   3  22   6       17.38       -4.02     25.18 o
   4  22   6        0.71        6.96     24.82 o
   1  23   6       23.72       10.30     25.50 o
   2  23   6        2.59      -19.12     24.98 o
   3  23   6        3.02      -25.60     25.74 o
   1   1   7      695.95      735.51     23.45 o
   2   1   7     4992.14     5057.93    159.30 o
   3   1   7      214.56      274.74      9.49 o
   4   1   7      365.88      345.82     14.34 o
   5   1   7     5997.51     5933.79     83.30 o
   6   1   7     1096.43     1069.03     26.37 o
   7   1   7      975.15      905.67     30.29 o
   8   1   7      130.31      128.68     19.66 o
   9   1   7      223.30      201.44     22.49 o
  10   1   7        8.84        5.42     20.67 o
  11   1   7        0.52      -13.46     24.47 o
   0   2   7       73.21       52.26     10.28 o
   1   2   7     6856.81     6673.57     71.34 o
   2   2   7      895.03     1004.72     28.79 o
   3   2   7     1806.35     1696.08     28.43 o
   4   2   7        1.67       -4.21      8.09 o
   5   2   7      912.63      864.74     26.78 o
   6   2   7      151.82      147.81     13.88 o
   7   2   7       86.34      111.77     34.25 o
   8   2   7      137.62      123.47     19.02 o
   9   2   7        9.22        2.30     18.72 o
  10   2   7        0.52      -20.73     20.73 o
  11   2   7        2.31      -23.75     23.75 o
   1   3   7      461.83      405.31     11.99 o
   2   3   7       63.07       70.25      7.89 o
   3   3   7      337.57      406.38     15.58 o
   4   3   7      208.57      176.85     13.61 o
   5   3   7       56.99       40.98     12.00 o
   6   3   7     1361.79     1398.98     29.71 o
   7   3   7     1163.24     1055.90     31.68 o
   8   3   7       36.22       15.53     17.34 o
   9   3   7      339.64      356.25     25.79 o
  10   3   7        0.71       -1.03     21.50 o
  11   3   7       15.04        2.07     25.27 o
   0   4   7       66.08       45.52      7.14 o
   1   4   7     1396.93     1453.59     36.39 o
   2   4   7     8902.27     7907.51    472.57 o
   3   4   7     5884.46     5957.58     81.26 o
   4   4   7     1078.71     1085.70     24.47 o
   5   4   7     1090.45     1195.29     30.09 o
   6   4   7      184.26      230.19     17.96 o
   7   4   7      154.33      179.16     18.52 o
   8   4   7      176.60      134.56     19.77 o
   9   4   7        0.88        4.69     18.93 o
  10   4   7      317.27      355.66     29.91 o
  11   4   7       16.84        2.23     25.36 o
   1   5   7     4077.01     3945.69     55.06 o
   2   5   7     7974.81     7981.15    246.93 o
   3   5   7     1327.27     1250.58     25.21 o
   4   5   7     3253.87     2883.41     45.70 o
   5   5   7      101.89      149.35     14.67 o
   6   5   7      192.27      204.14     17.78 o
   7   5   7       12.68        5.29     15.97 o
   8   5   7       89.29       96.40     19.07 o
   9   5   7       22.90       11.62     18.54 o
  10   5   7      139.08      114.55     24.79 o
  11   5   7       64.82      113.14     26.98 o
   0   6   7      872.99      850.68     26.52 o
   1   6   7     1565.35     1484.89     27.08 o
   2   6   7     1722.98     1865.35     37.48 o
   3   6   7     1833.13     1814.33     29.43 o
   4   6   7      141.29      136.76     11.91 o
   5   6   7     2053.33     2087.66     46.61 o
   6   6   7       42.23       26.57     14.10 o
   7   6   7        4.47       10.67     16.53 o
   8   6   7      435.74      399.89     26.26 o
   9   6   7      180.44      184.70     24.15 o
  10   6   7       59.92       71.02     23.12 o
  11   6   7        2.75        9.61     41.99 o
   1   7   7     3320.71     3068.65     47.11 o
   2   7   7     2122.40     2146.37     35.13 o
   3   7   7      875.35      929.99     22.70 o
   4   7   7       89.96      141.78     10.91 o
   5   7   7      326.23      354.24     18.28 o
   6   7   7       11.57       -2.40     14.25 o
   7   7   7      296.95      316.96     23.31 o
   8   7   7      229.32      258.62     23.62 o
   9   7   7      601.86      577.85     33.00 o
  10   7   7       26.77       33.59     22.08 o
   0   8   7     2811.01     2780.52     90.85 o
   1   8   7     1472.79     1495.67     62.72 o
   2   8   7     6051.20     6486.81    140.12 o
   3   8   7     2849.45     2893.58     46.66 o
   4   8   7      343.81      404.20     15.73 o
   5   8   7      553.94      554.27     21.51 o
   6   8   7      167.56      127.99     17.70 o
   7   8   7     1419.39     1399.72     43.75 o
   8   8   7       13.61       19.80     18.23 o
   9   8   7      210.55      205.70     25.93 o
  10   8   7        1.86      -28.64     28.64 o
   1   9   7       88.16       47.97      8.95 o
   2   9   7     1316.60     1283.56     53.76 o
   3   9   7        2.72       -4.25      9.09 o
   4   9   7     4277.49     4247.50     70.00 o
   5   9   7      129.24      122.64     14.53 o
   6   9   7      647.00      608.87     25.41 o
   7   9   7        8.20        3.35     17.87 o
   8   9   7      258.26      289.89     23.96 o
   9   9   7        2.63       -6.77     20.82 o
  10   9   7       20.54      -10.80     23.14 o
   0  10   7       93.70      109.94     23.32 o
   1  10   7       74.67       30.64     14.32 o
   2  10   7       44.34       20.62     13.46 o
   3  10   7       23.34        5.40     10.04 o
   4  10   7      502.87      501.98     18.77 o
   5  10   7      513.21      592.55     26.42 o
   6  10   7      364.20      407.46     22.66 o
   7  10   7      320.27      343.63     24.93 o
   8  10   7       92.32       86.99     19.38 o
   9  10   7       20.34       49.31     22.28 o
  10  10   7       27.88       34.81     24.08 o
   1  11   7      213.34      146.40     13.60 o
   2  11   7      102.84       99.36     16.51 o
   3  11   7        2.01        0.62     11.02 o
   4  11   7      622.76      664.97     24.00 o
   5  11   7      124.15      116.56     15.38 o
   6  11   7      163.62      171.36     19.01 o
   7  11   7        7.69       -6.22     16.30 o
   8  11   7       35.49       11.88     19.00 o
   9  11   7        3.35       16.62     22.15 o
  10  11   7        6.70       -7.89     22.99 o
   0  12   7      128.98      107.45     28.97 o
   1  12   7       22.69       13.17     12.34 o
   2  12   7      287.75      301.02     19.38 o
   3  12   7       39.57       50.04     15.57 o
   4  12   7      478.64      518.93     22.55 o
   5  12   7      618.55      618.22     23.83 o
   6  12   7       56.09       43.84     19.53 o
   7  12   7        9.02       13.15     15.87 o
   8  12   7       15.66       40.91     20.74 o
   9  12   7       26.26       20.95     22.99 o
   1  13   7      158.79      181.34     17.89 o
   2  13   7        6.77      -13.37     13.37 o
   3  13   7      458.78      421.61     24.10 o
   4  13   7      418.25      421.37     22.04 o
   5  13   7        0.00       -1.76     13.05 o
   6  13   7      143.59       99.22     18.01 o
   7  13   7      110.97       95.48     18.69 o
   8  13   7        6.55       -1.19     20.36 o
   9  13   7        0.24        1.64     22.10 o
   0  14   7     1192.22     1282.92     61.04 o
   1  14   7      157.47      129.98     19.23 o
   2  14   7       78.44       71.14     17.07 o
   3  14   7      214.41      242.28     22.33 o
   4  14   7      172.03      151.30     17.56 o
   5  14   7       86.35       69.92     23.73 o
   6  14   7      319.00      358.54     23.46 o
   7  14   7       19.87       11.88     17.45 o
   8  14   7      122.00      131.66     35.92 o
   9  14   7       13.79        6.58     22.48 o
   1  15   7     1314.07     1292.65     41.94 o
   2  15   7       53.67       32.77     16.62 o
   3  15   7        2.09        4.52     17.41 o
   4  15   7       74.98       83.19     17.36 o
   5  15   7      424.05      381.44     21.65 o
   6  15   7        3.54        3.74     15.59 o
   7  15   7       38.69       46.88     19.25 o
   8  15   7       12.17      -16.10     19.66 o
   0  16   7      386.06      513.22     82.77 o
   1  16   7       11.63        2.56     18.69 o
   2  16   7        2.76        3.42     19.08 o
   3  16   7      139.91      135.17     21.17 o
   4  16   7       43.07       67.59     17.85 o
   5  16   7      193.60      230.17     37.25 o
   6  16   7       40.50       63.45     16.65 o
   7  16   7       55.80       21.39     19.58 o
   8  16   7        0.02      -10.15     21.72 o
   1  17   7      964.28      941.93     39.31 o
   2  17   7       40.27       61.75     24.19 o
   3  17   7      115.04      125.72     23.85 o
   4  17   7      131.70      121.73     19.81 o
   5  17   7      202.80      224.23     19.86 o
   6  17   7        0.73       -3.71     21.58 o
   7  17   7      196.53      196.87     28.79 o
   0  18   7       10.80       -1.03     27.80 o
   1  18   7        6.95        1.70     25.09 o
   2  18   7       10.41      -10.15     19.57 o
   3  18   7      129.34       81.58     22.74 o
   4  18   7      230.44      263.12     24.14 o
   5  18   7        8.96        6.22     15.78 o
   6  18   7       82.02       84.67     19.55 o
   7  18   7        6.53        0.25     20.67 o
   1  19   7        8.70       -3.49     20.90 o
   2  19   7       56.69       81.11     23.50 o
   3  19   7      705.59      694.66     38.54 o
   4  19   7        7.24      -13.41     17.45 o
   5  19   7        0.44       11.08     16.51 o
   6  19   7        5.89       12.82     17.73 o
   0  20   7      105.67       49.66     33.65 o
   1  20   7       11.02      -18.08     20.27 o
   2  20   7      124.38      200.16     28.24 o
   3  20   7       42.26       30.95     24.29 o
   4  20   7       98.81      115.66     22.78 o
   5  20   7       72.49       50.92     18.59 o
   6  20   7       19.44      -20.05     20.05 o
   1  21   7        0.53       -2.16     23.76 o
   2  21   7        0.48       17.93     24.26 o
   3  21   7       20.74        2.52     24.35 o
   4  21   7       10.03      -10.99     22.00 o
   5  21   7       35.82       37.31     19.56 o
   0  22   7       77.24       83.27     36.49 o
   1  22   7        4.43       10.90     25.04 o
   2  22   7       19.46       -8.89     23.83 o
   3  22   7        0.04      -10.72     24.75 o
   4  22   7        3.72       -4.46     19.91 o
   1  23   7       84.46      142.12     30.54 o
   2  23   7       11.26      -24.23     24.23 o
   0   0   8     8724.11     9027.42    167.47 o
   1   0   8    16009.58    15866.80    195.58 o
   2   0   8      507.63      453.60     14.93 o
   3   0   8     1193.71     1459.44    102.74 o
   4   0   8     9654.93     9729.14    366.02 o
   5   0   8     1352.79     1527.16     48.76 o
   6   0   8       10.40        6.81     17.21 o
   7   0   8     3965.96     3937.64     94.07 o
   8   0   8      252.18      217.04     30.19 o
   9   0   8      167.43      179.96     35.62 o
  10   0   8       51.68      -28.16     28.16 o
  11   0   8       33.81      -12.08     35.83 o
   1   1   8       25.09       25.09      5.78 o
   2   1   8     2959.25     2896.44    101.81 o
   3   1   8        3.99       18.20      6.33 o
   4   1   8      208.54      262.55     11.26 o
   5   1   8       82.84       92.59     18.74 o
   6   1   8        3.48       12.28     13.13 o
   7   1   8        0.38       29.14     17.83 o
   8   1   8       51.78       33.48     18.22 o
   9   1   8      156.67      176.23     22.25 o
  10   1   8       60.97       47.04     21.84 o
  11   1   8      134.53      190.80     30.17 o
   0   2   8    57100.25    55397.41    976.57 o
   1   2   8     2481.08     2475.42     30.14 o
   2   2   8    12800.51    13109.15    326.82 o
   3   2   8      386.34      445.81     15.64 o
   4   2   8      148.25      158.46     12.18 o
   5   2   8     3737.96     3743.14     60.94 o
   6   2   8      294.26      293.66     15.57 o
   7   2   8      419.00      431.99     27.78 o
   8   2   8      411.02      435.44     25.23 o
   9   2   8      373.82      355.38     25.97 o
  10   2   8        5.70       20.72     22.59 o
  11   2   8        5.13        4.34     25.30 o
   1   3   8      379.58      395.61     10.05 o
   2   3   8      256.80      307.87     11.56 o
   3   3   8     3467.30     3692.47     51.51 o
   4   3   8      568.65      543.27     18.97 o
   5   3   8      944.96      937.05     25.47 o
   6   3   8       45.82       56.03     15.25 o
   7   3   8        6.24        3.01     15.13 o
   8   3   8       43.76       23.21     22.30 o
   9   3   8       27.90       36.78     19.30 o
  10   3   8       49.55       75.38     23.60 o
  11   3   8       35.65       38.17     26.51 o
   0   4   8     1260.97     1122.68     27.77 o
   1   4   8       33.90       58.51      8.72 o
   2   4   8        0.56       -4.24      4.30 o
   3   4   8      611.14      709.02     18.51 o
   4   4   8     2422.43     2407.48     39.81 o
   5   4   8     2353.40     2541.23     47.21 o
   6   4   8        0.53        0.91     13.28 o
   7   4   8      123.93      125.61     17.56 o
   8   4   8        5.56       10.10     16.78 o
   9   4   8      174.92      203.12     22.73 o
  10   4   8       80.16       95.22     24.00 o
  11   4   8       94.25      124.04     27.35 o
   1   5   8       84.55       63.73      8.33 o
   2   5   8     1909.57     2037.74     40.70 o
   3   5   8       24.12       20.67     11.41 o
   4   5   8     1081.85      987.45     24.07 o
   5   5   8     1403.71     1445.10     33.68 o
   6   5   8       54.58       64.34     14.91 o
   7   5   8       63.57       76.22     17.72 o
   8   5   8       12.59        4.99     17.24 o
   9   5   8       67.74       42.68     19.72 o
  10   5   8      114.20      101.26     24.37 o
  11   5   8        7.11      -13.47     24.70 o
   0   6   8      201.90      289.94     29.69 o
   1   6   8     2469.91     2592.97     40.37 o
   2   6   8     5261.16     5342.33     94.93 o
   3   6   8      343.90      503.25     21.99 o
   4   6   8      783.44      931.86     23.67 o
   5   6   8      792.72      802.62     24.19 o
   6   6   8      121.95      136.90     16.87 o
   7   6   8       96.64       84.19     18.64 o
   8   6   8      391.70      426.20     26.26 o
   9   6   8       81.36      113.98     21.55 o
  10   6   8       96.20       95.25     23.91 o
   1   7   8     7026.47     6796.02     90.74 o
   2   7   8     2640.32     2245.00    196.23 o
   3   7   8     4792.58     4912.82     63.87 o
   4   7   8     1431.03     1485.22     30.69 o
   5   7   8      844.01      859.69     26.01 o
   6   7   8      301.42      309.27     25.77 o
   7   7   8     1393.04     1338.46     39.09 o
   8   7   8      150.57      159.35     21.38 o
   9   7   8        0.04        5.95     20.44 o
  10   7   8      139.21      178.10     26.15 o
   0   8   8       47.42       61.70     13.22 o
   1   8   8     2424.38     2470.49     41.45 o
   2   8   8     1179.72     1141.15     30.10 o
   3   8   8      454.47      459.02     17.84 o
   4   8   8     1474.35     1299.71     26.32 o
   5   8   8      116.39      141.07     15.11 o
   6   8   8        3.86        0.57     13.87 o
   7   8   8       28.71       43.42     18.54 o
   8   8   8      261.47      267.10     23.86 o
   9   8   8        1.18      -20.58     20.58 o
  10   8   8        5.23       -3.76     21.54 o
   1   9   8      691.87      625.70     36.75 o
   2   9   8       41.43       33.70     12.27 o
   3   9   8       12.12       17.86      8.48 o
   4   9   8      254.25      259.49     13.64 o
   5   9   8     1431.63     1424.05     33.33 o
   6   9   8        2.84       -3.47     14.55 o
   7   9   8      678.08      638.64     29.56 o
   8   9   8       12.88        3.28     18.33 o
   9   9   8       86.81       68.53     23.53 o
  10   9   8       66.55       65.97     25.32 o
   0  10   8     3319.56     3453.50     78.12 o
   1  10   8      162.13      141.33     38.30 o
   2  10   8      681.73      668.06     24.35 o
   3  10   8       15.78       -1.11      8.19 o
   4  10   8       62.23       40.72     11.42 o
   5  10   8        0.25       -4.07     16.50 o
   6  10   8       28.49       45.95     16.02 o
   7  10   8      994.25     1041.69     36.47 o
   8  10   8       23.69       17.41     24.50 o
   9  10   8      169.15      141.92     25.80 o
  10  10   8       10.65        3.04     23.89 o
   1  11   8       17.34       20.50     11.19 o
   2  11   8       19.41       -3.60     10.07 o
   3  11   8      117.20       96.66     12.91 o
   4  11   8      274.94      256.78     17.57 o
   5  11   8       36.40       33.11     13.89 o
   6  11   8      970.98      920.98     31.16 o
   7  11   8       46.11       37.98     18.09 o
   8  11   8        8.95       20.92     20.13 o
   9  11   8      110.76       95.64     24.32 o
  10  11   8        2.47      -28.50     28.50 o
   0  12   8      222.24      113.11     58.97 o
   1  12   8      262.06      270.14     23.03 o
   2  12   8       63.61       45.82     11.79 o
   3  12   8       51.28       61.72     12.75 o
   4  12   8      196.14      179.10     16.92 o
   5  12   8      119.71      103.53     15.56 o
   6  12   8       31.26       16.82     16.01 o
   7  12   8       30.80        5.82     16.47 o
   8  12   8       17.46      -19.45     19.45 o
   9  12   8        0.11       -1.84     22.13 o
   1  13   8        2.32      -10.31     12.57 o
   2  13   8      647.41      625.99     26.84 o
   3  13   8     1485.59     1371.08     60.92 o
   4  13   8      113.17      114.33     17.05 o
   5  13   8        0.01       -8.32     16.90 o
   6  13   8      535.67      562.13     26.09 o
   7  13   8      131.65      101.97     19.32 o
   8  13   8       45.07       59.61     21.01 o
   9  13   8        5.46      -20.72     20.72 o
   0  14   8       32.81       12.63     21.18 o
   1  14   8      201.01      224.51     19.61 o
   2  14   8        0.07        2.48     15.17 o
   3  14   8      235.85      212.71     21.75 o
   4  14   8       60.16       56.32     21.81 o
   5  14   8      402.02      369.69     21.16 o
   6  14   8        1.98       -8.32     15.75 o
   7  14   8        2.67       14.50     17.21 o
   8  14   8       84.13       71.85     22.15 o
   9  14   8        1.22      -11.38     25.69 o
   1  15   8      422.89      406.83     25.90 o
   2  15   8      454.70      505.91     34.46 o
   3  15   8      110.66       81.03     19.32 o
   4  15   8      128.67      161.93     19.00 o
   5  15   8      738.60      730.15     27.00 o
   6  15   8      328.04      388.07     24.22 o
   7  15   8        4.09        8.95     18.41 o
   8  15   8       54.61       12.33     21.56 o
   0  16   8      588.99      492.84     40.66 o
   1  16   8        0.02      -13.09     17.44 o
   2  16   8      115.61      158.65     22.26 o
   3  16   8      383.07      384.18     26.94 o
   4  16   8      167.44      206.05     21.59 o
   5  16   8      797.09      736.25     27.52 o
   6  16   8      151.79      183.20     20.47 o
   7  16   8        5.70      -17.44     18.14 o
   8  16   8        1.04      -19.55     19.55 o
   1  17   8      275.41      226.17     24.36 o
   2  17   8     1060.58     1072.68     42.65 o
   3  17   8      659.58      679.96     33.98 o
   4  17   8      219.49      249.93     22.72 o
   5  17   8      127.67      133.56     18.46 o
   6  17   8        0.58      -10.84     15.65 o
   7  17   8       12.92       12.37     19.26 o
   0  18   8        0.11      -17.17     47.59 o
   1  18   8       25.10        0.94     23.30 o
   2  18   8       56.61       34.99     20.81 o
   3  18   8       88.35      138.02     25.66 o
   4  18   8       65.63       84.08     18.85 o
   5  18   8        0.42      -15.21     15.21 o
   6  18   8        7.55       -6.40     16.37 o
   7  18   8       15.90       16.09     20.12 o
   1  19   8        2.33      -19.78     19.78 o
   2  19   8        3.33       -2.24     20.88 o
   3  19   8      194.99      200.36     27.77 o
   4  19   8        3.89      -16.48     22.96 o
   5  19   8       44.61       10.35     20.51 o
   6  19   8        6.24        2.96     17.59 o
   0  20   8      269.04      312.29     42.70 o
   1  20   8        2.15        2.86     22.15 o
   2  20   8      238.66      244.60     29.06 o
   3  20   8       73.14       59.06     24.36 o
   4  20   8       96.48      147.50     22.67 o
   5  20   8       75.17       50.31     24.37 o
   6  20   8        0.87        3.36     20.50 o
   1  21   8       20.37       41.34     23.91 o
   2  21   8       57.46       69.00     24.89 o
   3  21   8       49.70       83.15     26.58 o
   4  21   8       14.71        8.48     19.89 o
   5  21   8       86.20      117.63     26.85 o
   0  22   8       16.55        1.98     35.03 o
   1  22   8        1.03      -19.40     25.98 o
   2  22   8       16.56        5.70     30.32 o
   3  22   8        0.36       -7.64     48.62 o
   4  22   8        3.16      -18.53     29.27 o
   1  23   8       42.40       36.21     33.04 o
   2  23   8        1.90       17.22     30.36 o
   1   1   9     1943.57     1929.99     23.65 o
   2   1   9     2025.34     1897.68     41.19 o
   3   1   9     1218.63     1223.72     34.66 o
   4   1   9     5042.91     5498.47     66.85 o
   5   1   9     1857.62     1892.29     33.77 o
   6   1   9     1487.78     1489.26     35.78 o
   7   1   9      303.71      312.15     21.22 o
   8   1   9       33.07       14.92     17.43 o
   9   1   9      400.75      393.24     26.28 o
  10   1   9       38.36       -0.56     21.32 o
  11   1   9       15.72       42.53     26.33 o
   0   2   9     7548.11     7418.38    141.87 o
   1   2   9      837.49      801.93     13.47 o
   2   2   9       61.82       92.87      8.28 o
   3   2   9     2974.90     3049.74     43.71 o
   4   2   9       26.12       30.97      9.84 o
   5   2   9      415.89      451.10     18.85 o
   6   2   9      471.27      468.68     18.41 o
   7   2   9      541.58      561.67     25.15 o
   8   2   9       30.70       13.81     21.28 o
   9   2   9       88.02       67.04     21.06 o
  10   2   9        0.01      -19.24     19.24 o
  11   2   9        0.18        6.79     25.40 o
   1   3   9      117.94      126.42      6.35 o
   2   3   9     5979.48     6117.58    148.52 o
   3   3   9     1881.70     1833.18     30.74 o
   4   3   9     1169.67     1189.72     28.24 o
   5   3   9       37.99       16.21     11.45 o
   6   3   9        0.06       31.43     13.38 o
   7   3   9      616.82      652.90     27.12 o
   8   3   9      421.48      398.72     32.45 o
   9   3   9      242.52      302.53     33.01 o
  10   3   9       65.65       22.12     24.90 o
  11   3   9       15.99      -14.80     24.06 o
   0   4   9    10036.93    10082.76    176.82 o
   1   4   9     3553.55     3386.55     47.02 o
   2   4   9      885.20      823.01     29.41 o
   3   4   9      126.57      131.17      9.81 o
   4   4   9       65.01       66.12     10.33 o
   5   4   9      369.11      356.38     17.78 o
   6   4   9       61.64       99.83     19.90 o
   7   4   9       27.46       36.72     16.49 o
   8   4   9      100.63      124.24     19.30 o
   9   4   9      507.80      548.68     29.22 o
  10   4   9        4.70      -20.77     20.77 o
  11   4   9       28.03       58.08     34.36 o
   1   5   9       30.05       18.96      4.55 o
   2   5   9     1040.05      965.13     23.60 o
   3   5   9     4045.34     4270.59     59.66 o
   4   5   9     5447.45     5416.89     74.92 o
   5   5   9      826.53      929.72     27.75 o
   6   5   9      471.14      508.60     23.46 o
   7   5   9      172.62      176.55     18.57 o
   8   5   9      100.09       84.67     18.82 o
   9   5   9        2.02      -18.16     18.16 o
  10   5   9        0.01       13.18     24.75 o
  11   5   9       53.98        0.00     80.70 o
   0   6   9     2388.70     2317.61     52.17 o
   1   6   9      633.03      674.90     17.64 o
   2   6   9       42.45       59.89      7.66 o
   3   6   9     3567.64     3650.48     68.49 o
   4   6   9      985.38     1025.40     24.86 o
   5   6   9      595.97      513.50     19.93 o
   6   6   9     1625.07     1640.76     39.81 o
   7   6   9      622.04      615.96     31.31 o
   8   6   9      475.70      521.59     26.69 o
   9   6   9       30.36       23.48     19.35 o
  10   6   9       42.30       46.85     25.38 o
   1   7   9       28.05       25.98      8.45 o
   2   7   9    11355.23     9795.55    880.01 o
   3   7   9      522.65      587.57     18.14 o
   4   7   9       27.79       13.62     10.42 o
   5   7   9      794.76      801.95     25.07 o
   6   7   9      799.88      745.42     28.65 o
   7   7   9        1.39        6.79     18.27 o
   8   7   9       89.81       59.56     19.93 o
   9   7   9       26.31       28.33     19.56 o
  10   7   9       86.62      147.88     39.00 o
   0   8   9     9020.92     9393.73    206.14 o
   1   8   9       69.67       59.86     10.01 o
   2   8   9       57.77       37.55     15.22 o
   3   8   9      721.96      854.87     20.96 o
   4   8   9      695.61      721.73     22.96 o
   5   8   9       12.10       17.00     13.35 o
   6   8   9      216.11      247.95     18.57 o
   7   8   9       24.42       26.10     17.48 o
   8   8   9      304.35      325.32     24.73 o
   9   8   9       46.47       55.79     23.10 o
  10   8   9       66.19      115.15     26.41 o
   1   9   9      838.84      880.42     29.14 o
   2   9   9     1464.97     1240.59    215.49 o
   3   9   9      105.33      123.38     12.05 o
   4   9   9     4806.98     4852.24     70.35 o
   5   9   9      196.96      199.04     16.34 o
   6   9   9       47.41       11.95     15.27 o
   7   9   9      372.37      376.20     24.93 o
   8   9   9       53.30       86.77     20.31 o
   9   9   9       24.08       27.59     20.76 o
  10   9   9        8.08        3.62     33.06 o
   0  10   9      355.64      307.64     22.46 o
   1  10   9      114.12       94.81     12.81 o
   2  10   9        3.92        3.84     10.72 o
   3  10   9       10.19       -9.90      9.90 o
   4  10   9      247.21      276.33     16.00 o
   5  10   9        1.13      -12.53     12.53 o
   6  10   9      611.17      531.83     24.63 o
   7  10   9       93.74      144.58     20.46 o
   8  10   9        1.30        3.42     17.87 o
   9  10   9        5.82       15.00     21.54 o
  10  10   9       74.54       68.60     37.93 o
   1  11   9     3230.93     2534.57    421.80 o
   2  11   9       27.99        4.24     12.78 o
   3  11   9      238.82      249.50     15.05 o
   4  11   9      251.22      293.17     17.71 o
   5  11   9      268.77      253.66     18.91 o
   6  11   9       33.10       37.90     16.04 o
   7  11   9      304.87      280.54     23.20 o
   8  11   9        0.79      -16.23     18.02 o
   9  11   9        1.05        3.49     22.35 o
   0  12   9      507.79      560.00     31.47 o
   1  12   9      126.16       94.65     28.72 o
   2  12   9        1.27       20.90     13.64 o
   3  12   9       16.35        4.79      9.96 o
   4  12   9       44.52       69.76     14.43 o
   5  12   9        3.53      -14.02     14.02 o
   6  12   9      587.28      610.26     26.71 o
   7  12   9       50.25       54.22     17.85 o
   8  12   9       60.45       60.52     20.99 o
   9  12   9       11.30       14.89     21.41 o
   1  13   9       59.25       60.84     13.81 o
   2  13   9       26.23        7.34     12.20 o
   3  13   9       92.29       76.17     17.42 o
   4  13   9       29.74       33.59     14.88 o
   5  13   9      148.46      143.09     16.79 o
   6  13   9       56.58       53.41     17.46 o
   7  13   9        7.79      -13.85     16.09 o
   8  13   9        0.23      -19.28     19.28 o
   9  13   9       43.93        3.85     22.28 o
   0  14   9       71.22       40.94     31.04 o
   1  14   9        0.17       -9.83      9.83 o
   2  14   9      129.22       95.06     20.93 o
   3  14   9       25.67        9.22     17.13 o
   4  14   9        1.27       -7.18     13.97 o
   5  14   9      337.75      352.70     21.05 o
   6  14   9      219.33      198.26     20.84 o
   7  14   9      112.96      120.65     20.05 o
   8  14   9      145.76      139.74     32.27 o
   9  14   9       12.80        7.27     22.13 o
   1  15   9      188.06      163.82     20.18 o
   2  15   9      336.23      329.18     23.85 o
   3  15   9      264.81      338.37     25.59 o
   4  15   9       23.79       13.65     15.67 o
   5  15   9       48.60       68.19     16.19 o
   6  15   9      295.50      342.91     28.07 o
   7  15   9       57.77       44.18     18.63 o
   8  15   9        0.47       -0.32     20.89 o
   0  16   9       11.49       22.00     27.69 o
   1  16   9       13.55      -17.88     17.88 o
   2  16   9      262.70      285.46     24.36 o
   3  16   9      390.18      407.78     41.99 o
   4  16   9       10.59      -15.56     15.56 o
   5  16   9      221.76      224.12     21.32 o
   6  16   9      316.34      385.63     24.91 o
   7  16   9       20.56       -8.19     18.37 o
   8  16   9       69.95       95.87     22.31 o
   1  17   9      575.70      620.64     32.63 o
   2  17   9      919.46      830.15     37.98 o
   3  17   9      517.41      539.05     31.66 o
   4  17   9      500.57      509.94     41.49 o
   5  17   9       30.25       51.17     16.38 o
   6  17   9      113.16       89.23     18.14 o
   7  17   9       52.91       77.80     21.56 o
   0  18   9      108.75       66.31     41.39 o
   1  18   9        0.03      -19.04     19.04 o
   2  18   9        0.91       11.24     21.21 o
   3  18   9      144.21      169.02     26.69 o
   4  18   9        7.10        4.03     17.42 o
   5  18   9        8.00        6.82     15.63 o
   6  18   9        3.16       -7.94     16.63 o
   7  18   9        0.02       -2.44     19.32 o
   1  19   9        0.00      -18.16     19.83 o
   2  19   9      130.11      173.75     49.56 o
   3  19   9       57.23       70.00     24.79 o
   4  19   9       87.75       94.15     20.82 o
   5  19   9        0.57       -8.30     20.03 o
   6  19   9        0.05      -21.49     21.49 o
   0  20   9      203.92      292.79     41.76 o
   1  20   9       53.90       47.72     23.90 o
   2  20   9        0.51       14.88     22.84 o
   3  20   9        2.77       -7.68     21.42 o
   4  20   9       10.83       66.91     29.77 o
   5  20   9        0.62       10.70     22.78 o
   1  21   9        6.81       -4.75     22.59 o
   2  21   9       46.35       68.28     34.35 o
   3  21   9        0.82       -8.86     26.42 o
   4  21   9       18.26       -0.71     27.00 o
   5  21   9        1.73       18.68     23.75 o
   0  22   9        0.17      -29.52     32.70 o
   1  22   9        4.68      -21.45     27.76 o
   2  22   9       24.58       23.12     29.55 o
   3  22   9      105.52      112.99     32.87 o
   1  23   9        2.04      -62.77     82.77 o
   2  23   9        4.12       46.17     32.02 o
   0   0  10    17049.79    16442.63    352.39 o
   1   0  10     7932.11     8249.37    105.66 o
   2   0  10       63.99       52.19      9.27 o
   3   0  10     1404.98     1688.55    118.87 o
   4   0  10      218.95      220.07     30.97 o
   5   0  10     6727.31     6998.90    187.16 o
   6   0  10     1241.58     1148.02     44.12 o
   7   0  10       62.17       75.58     24.57 o
   8   0  10       66.46       61.65     26.05 o
   9   0  10     1453.55     1491.98     60.64 o
  10   0  10        6.24       -9.51     32.88 o
  11   0  10        7.35      -18.62     47.59 o
   1   1  10     1498.90     1560.63     24.45 o
   2   1  10       57.97       62.86      5.97 o
   3   1  10     1121.39     1038.98     36.11 o
   4   1  10      609.44      604.60     16.13 o
   5   1  10     2715.93     2827.52     44.09 o
   6   1  10     1473.45     1501.89     53.31 o
   7   1  10       43.93       66.44     17.01 o
   8   1  10       42.17       24.15     17.96 o
   9   1  10        7.78        0.11     19.32 o
  10   1  10       15.38      -21.59     21.59 o
  11   1  10       27.35       66.73     26.90 o
   0   2  10      329.23      286.24     20.81 o
   1   2  10      198.69      176.53      7.21 o
   2   2  10      474.64      466.48     11.04 o
   3   2  10     3133.80     3551.46    104.25 o
   4   2  10      220.00      222.32     13.07 o
   5   2  10      825.24      954.49     32.54 o
   6   2  10        5.14       47.53     30.69 o
   7   2  10        1.14      -15.05     15.05 o
   8   2  10       10.64      -16.54     16.54 o
   9   2  10       34.47       -8.74     19.78 o
  10   2  10        0.11      -19.97     19.97 o
  11   2  10       55.28       57.95     26.26 o
   1   3  10     5290.02     5173.57     66.44 o
   2   3  10     7615.30     7539.37    130.67 o
   3   3  10     6462.62     6905.07    104.86 o
   4   3  10     3075.30     2830.10     45.64 o
   5   3  10     1024.52     1039.21     26.93 o
   6   3  10     1638.52     1691.92     37.31 o
   7   3  10       18.24       25.00     15.89 o
   8   3  10       84.94       43.15     18.32 o
   9   3  10       32.40        8.03     19.89 o
  10   3  10        1.00      -17.49     21.48 o
  11   3  10       26.19        3.71     26.24 o
   0   4  10     1202.89     1169.38     43.62 o
   1   4  10     6159.31     6082.56     74.27 o
   2   4  10      282.44      229.92     10.17 o
   3   4  10     3701.89     3789.63     53.92 o
   4   4  10     1306.09     1373.73     45.34 o
   5   4  10     1033.71     1008.41     26.75 o
   6   4  10        0.25      -13.13     13.13 o
   7   4  10        0.48      -15.24     15.24 o
   8   4  10        2.46        8.53     17.23 o
   9   4  10      439.92      459.58     28.20 o
  10   4  10      102.10      109.75     25.06 o
  11   4  10       29.86      -80.70     80.70 o
   1   5  10     2383.22     2458.47     33.55 o
   2   5  10      257.19      239.53     10.20 o
   3   5  10     2821.26     2798.14     43.16 o
   4   5  10     3316.40     3216.29     50.28 o
   5   5  10       10.81       15.48     12.15 o
   6   5  10      419.68      440.20     22.49 o
   7   5  10      139.16      110.55     18.28 o
   8   5  10      419.18      432.90     25.07 o
   9   5  10        0.15      -19.39     19.39 o
  10   5  10        5.74      -10.15     21.92 o
   0   6  10     1792.03     1795.10     42.65 o
   1   6  10       10.74       41.85      9.49 o
   2   6  10     2336.49     2497.89     40.18 o
   3   6  10      573.90      582.75     15.38 o
   4   6  10     2343.48     2313.82     40.32 o
   5   6  10      421.23      463.18     19.83 o
   6   6  10     1825.66     1786.34     42.05 o
   7   6  10     1222.04     1309.39     39.09 o
   8   6  10      222.05      231.02     27.34 o
   9   6  10      144.00      161.19     22.28 o
  10   6  10        3.56      -20.51     20.51 o
   1   7  10      313.59      345.17     14.16 o
   2   7  10       64.81       64.54      8.33 o
   3   7  10       85.23      117.42     11.57 o
   4   7  10      264.35      336.77     15.81 o
   5   7  10       79.79       98.67     13.89 o
   6   7  10       71.40       46.16     18.48 o
   7   7  10     1069.01     1039.19     35.65 o
   8   7  10       10.13      -14.39     18.58 o
   9   7  10       13.10       28.38     19.97 o
  10   7  10      348.60      442.76     31.92 o
   0   8  10      812.08      851.93     30.83 o
   1   8  10      577.59      639.34     19.49 o
   2   8  10     1455.05     1475.30     28.15 o
   3   8  10      550.76      601.17     20.22 o
   4   8  10     5090.71     5009.02     72.82 o
   5   8  10      569.81      553.45     22.09 o
   6   8  10      379.22      346.23     20.88 o
   7   8  10      272.69      270.79     22.19 o
   8   8  10      158.58      183.77     22.15 o
   9   8  10        0.73      -17.44     17.44 o
  10   8  10       24.54       19.36     23.16 o
   1   9  10      612.78      569.32     20.10 o
   2   9  10       61.78       94.41     15.18 o
   3   9  10     2600.15     2543.08     44.42 o
   4   9  10        0.23       11.99     11.14 o
   5   9  10      199.14      227.32     16.70 o
   6   9  10        1.93       -1.84     14.37 o
   7   9  10       17.79       27.24     18.29 o
   8   9  10       89.51       74.36     20.08 o
   9   9  10       57.03       36.10     21.97 o
  10   9  10        4.29      -11.59     21.74 o
   0  10  10      662.38      590.04     29.11 o
   1  10  10      527.04      587.79     21.53 o
   2  10  10      856.58      618.97    128.63 o
   3  10  10      402.55      395.88     17.64 o
   4  10  10       63.40       86.68     13.50 o
   5  10  10      254.87      220.25     17.58 o
   6  10  10      474.26      471.90     23.84 o
   7  10  10      215.95      156.94     20.56 o
   8  10  10       69.23       86.76     20.11 o
   9  10  10        1.89      -20.50     20.50 o
  10  10  10        2.01        1.71     23.84 o
   1  11  10       34.55       49.27     12.97 o
   2  11  10      778.74      569.17    119.77 o
   3  11  10       36.14       42.02     11.63 o
   4  11  10       38.34        3.23     11.36 o
   5  11  10        0.16       -0.58     14.19 o
   6  11  10       14.13       32.53     15.87 o
   7  11  10      114.93       80.86     17.78 o
   8  11  10       22.21        9.90     23.34 o
   9  11  10       23.87       34.19     22.13 o
   0  12  10       68.17       86.16     19.96 o
   1  12  10      742.22      700.54     25.79 o
   2  12  10       58.27       27.56     18.07 o
   3  12  10      323.48      329.09     18.84 o
   4  12  10       91.43       73.13     17.45 o
   5  12  10        0.28       -0.86     14.51 o
   6  12  10      197.40      237.38     20.75 o
   7  12  10      141.80      128.03     18.64 o
   8  12  10       72.27       69.38     20.23 o
   9  12  10        0.27      -20.82     20.82 o
   1  13  10       23.07       17.27     15.80 o
   2  13  10      117.83      137.75     17.45 o
   3  13  10      162.42      168.19     15.79 o
   4  13  10      360.35      392.50     24.28 o
   5  13  10      231.50      240.21     19.49 o
   6  13  10       93.84       90.03     17.81 o
   7  13  10        5.20       -6.32     16.96 o
   8  13  10        0.03      -18.28     18.28 o
   9  13  10       24.10       52.64     26.58 o
   0  14  10      188.08      190.49     27.34 o
   1  14  10      277.95      263.35     41.43 o
   2  14  10      174.18      161.14     19.53 o
   3  14  10      737.34      656.77     27.46 o
   4  14  10       47.52       51.28     15.67 o
   5  14  10      114.14       96.58     16.56 o
   6  14  10       42.62       29.18     17.34 o
   7  14  10       52.40       35.39     20.67 o
   8  14  10       22.23       55.32     21.61 o
   1  15  10        1.50      -15.14     15.14 o
   2  15  10      403.24      346.92     41.81 o
   3  15  10        3.87      -11.32     12.56 o
   4  15  10       77.49       51.21     17.00 o
   5  15  10        5.95        5.76     14.87 o
   6  15  10      340.77      366.33     23.92 o
   7  15  10        6.10       11.65     17.43 o
   8  15  10       14.66       43.79     22.46 o
   0  16  10     3349.00     2810.39    232.79 o
   1  16  10      134.09       68.31     35.53 o
   2  16  10      169.52      191.86     25.39 o
   3  16  10      317.86      338.42     40.05 o
   4  16  10      273.87      258.65     34.24 o
   5  16  10      309.84      309.94     31.35 o
   6  16  10       21.69       35.47     17.21 o
   7  16  10        0.07        3.87     19.13 o
   8  16  10       28.36       51.17     24.80 o
   1  17  10      224.03      180.94     23.23 o
   2  17  10      247.74      247.87     25.36 o
   3  17  10       43.94       99.73     21.38 o
   4  17  10      285.34      285.89     22.54 o
   5  17  10      266.59      234.43     20.28 o
   6  17  10       12.56       25.76     17.45 o
   7  17  10        3.38       26.09     23.44 o
   0  18  10      232.88      264.82     80.70 o
   1  18  10      120.28       87.46     23.32 o
   2  18  10      252.59      261.76     28.07 o
   3  18  10      951.75      925.12     38.84 o
   4  18  10        0.00      -16.50     16.50 o
   5  18  10       19.45       24.70     17.16 o
   6  18  10       43.26       50.79     22.36 o
   7  18  10        5.25       13.46     24.49 o
   1  19  10       60.61       28.18     22.23 o
   2  19  10      128.67      113.98     25.40 o
   3  19  10       10.69        5.55     21.51 o
   4  19  10       48.82       43.65     19.99 o
   5  19  10       19.99       18.34     19.89 o
   6  19  10       32.22       23.27     22.25 o
   0  20  10      321.72      318.45     44.18 o
   1  20  10      168.82      160.16     26.97 o
   2  20  10        0.01        1.83     25.87 o
   3  20  10      253.50      261.40     34.81 o
   4  20  10       13.88       -9.75     27.45 o
   5  20  10       49.68       72.42     24.35 o
   1  21  10      158.40      129.76     33.13 o
   2  21  10        9.05        9.67     27.40 o
   3  21  10        0.53      -20.56     30.21 o
   4  21  10        1.48        0.78     28.07 o
   0  22  10       67.64       49.66     57.94 o
   1  22  10        0.33       29.49     37.96 o
   2  22  10       87.17       82.25     40.66 o
   3  22  10       83.56       41.37     39.02 o
   1  23  10       13.19       25.14     39.42 o
   1   1  11      278.26      291.68      9.95 o
   2   1  11      356.15      400.92     10.94 o
   3   1  11       27.25       38.99      6.98 o
   4   1  11       86.89       78.36     14.07 o
   5   1  11       13.60       10.27     16.77 o
   6   1  11      243.95      239.12     33.61 o
   7   1  11      477.14      462.39     24.22 o
   8   1  11      202.78      192.18     20.73 o
   9   1  11       46.63       15.44     23.75 o
  10   1  11        2.78        3.35     21.37 o
  11   1  11       20.19       18.13     24.67 o
   0   2  11     1879.31     1639.93     43.12 o
   1   2  11    10469.07    10346.42    117.56 o
   2   2  11     4079.40     3904.91     45.44 o
   3   2  11      469.89      571.64     27.17 o
   4   2  11     1274.78     1345.26     28.46 o
   5   2  11      299.78      285.36     16.94 o
   6   2  11     1313.05     1328.07     54.14 o
   7   2  11       10.91       -7.32     15.68 o
   8   2  11      115.91      125.38     20.14 o
   9   2  11      224.74      275.13     28.21 o
  10   2  11        1.48      -13.97     20.83 o
  11   2  11        9.48      -27.08     27.08 o
   1   3  11      405.72      406.73     18.89 o
   2   3  11      198.82      168.08      7.79 o
   3   3  11       30.81       20.96      8.07 o
   4   3  11     1081.77      987.00     24.23 o
   5   3  11        6.08        0.25     11.72 o
   6   3  11      197.42      170.73     16.92 o
   7   3  11      483.81      458.64     31.51 o
   8   3  11      137.64      135.84     20.41 o
   9   3  11        3.20      -14.98     21.75 o
  10   3  11       91.59       98.54     23.41 o
  11   3  11        0.90      -72.42     82.77 o
   0   4  11       48.63       77.73     14.80 o
   1   4  11     6490.91     6409.46     87.05 o
   2   4  11       13.05       35.26      9.18 o
   3   4  11        6.90        7.30      7.21 o
   4   4  11     1406.03     1400.36     31.29 o
   5   4  11     1098.97     1148.20     28.84 o
   6   4  11       67.37       93.14     15.74 o
   7   4  11      351.22      354.49     22.09 o
   8   4  11       46.74       32.36     17.79 o
   9   4  11       61.16       94.53     24.21 o
  10   4  11        4.97       18.23     21.56 o
   1   5  11     2194.59     2311.70     39.95 o
   2   5  11     1433.96     1393.96     29.77 o
   3   5  11      542.99      537.60     37.32 o
   4   5  11      317.44      363.61     16.06 o
   5   5  11      143.85      148.48     15.22 o
   6   5  11       46.56       31.74     14.06 o
   7   5  11        9.81      -14.88     16.26 o
   8   5  11       33.13       30.87     18.18 o
   9   5  11       73.18       56.91     20.86 o
  10   5  11       58.24       30.64     23.34 o
   0   6  11      756.90      733.76     35.80 o
   1   6  11     8731.75     8293.74    106.81 o
   2   6  11      946.98     1114.53     31.46 o
   3   6  11      754.82      734.93     41.09 o
   4   6  11      753.57      663.56     26.07 o
   5   6  11       30.41        8.56     11.80 o
   6   6  11       17.11       17.46     15.37 o
   7   6  11       13.17       11.94     16.73 o
   8   6  11       60.39       72.26     19.13 o
   9   6  11       30.64       46.48     20.20 o
  10   6  11        0.73       -2.66     22.04 o
   1   7  11      686.57      634.17     18.35 o
   2   7  11      184.72      186.96     11.14 o
   3   7  11      808.05      815.64     43.39 o
   4   7  11     2972.31     2991.91     48.70 o
   5   7  11      527.74      562.81     21.88 o
   6   7  11       41.87       33.92     15.85 o
   7   7  11       52.27       70.45     19.06 o
   8   7  11       10.79        6.08     17.27 o
   9   7  11       24.36       16.24     19.27 o
  10   7  11        0.02       17.11     22.99 o
   0   8  11    10409.28    10300.86    188.86 o
   1   8  11        5.64       15.05      9.22 o
   2   8  11       44.84       43.99      8.80 o
   3   8  11     2413.07     2312.44     98.40 o
   4   8  11       38.75       52.89     11.90 o
   5   8  11      202.70      167.48     15.50 o
   6   8  11      772.92      779.98     37.77 o
   7   8  11      689.00      740.18     38.63 o
   8   8  11      583.29      612.42     35.81 o
   9   8  11       77.14       68.36     20.84 o
  10   8  11       52.93       52.10     23.78 o
   1   9  11     1833.84     1817.75     35.39 o
   2   9  11       78.02       81.02     10.21 o
   3   9  11       92.91       83.19     20.11 o
   4   9  11       73.46       77.36     16.04 o
   5   9  11       34.45       14.31     13.26 o
   6   9  11      139.13      140.11     17.53 o
   7   9  11      231.55      240.20     22.71 o
   8   9  11        5.13      -16.82     18.05 o
   9   9  11       47.78        1.08     25.67 o
  10   9  11       25.48        8.45     22.43 o
   0  10  11      606.98      542.20     40.01 o
   1  10  11       25.93       12.56     11.04 o
   2  10  11      746.89      804.21     26.57 o
   3  10  11      292.96      349.81     16.43 o
   4  10  11       18.71       15.53     12.00 o
   5  10  11     1580.92     1615.19     41.18 o
   6  10  11      117.94      119.52     17.42 o
   7  10  11       42.48       37.54     17.82 o
   8  10  11       17.46       -5.91     18.45 o
   9  10  11       52.67       59.52     22.97 o
  10  10  11        3.53       22.76     74.49 o
   1  11  11     1649.17     1614.14     35.75 o
   2  11  11       14.14        3.76     12.84 o
   3  11  11     1212.78     1249.88     30.13 o
   4  11  11       35.62       15.61     12.95 o
   5  11  11        0.00       12.47     13.76 o
   6  11  11       44.35       14.56     15.08 o
   7  11  11        1.54      -15.36     15.36 o
   8  11  11       19.46      -14.08     18.27 o
   9  11  11        2.35       -1.00     21.18 o
   0  12  11      616.28      627.47     33.74 o
   1  12  11       41.49       46.42     13.84 o
   2  12  11       76.09       34.41     11.17 o
   3  12  11     1265.68     1243.51     31.01 o
   4  12  11      611.45      574.18     23.79 o
   5  12  11      202.57      160.16     18.10 o
   6  12  11      299.96      313.75     21.54 o
   7  12  11      246.98      227.57     25.60 o
   8  12  11       26.27       12.24     19.79 o
   9  12  11        0.24       -8.60     21.38 o
   1  13  11      123.75      116.63     16.12 o
   2  13  11        8.28        4.53     10.14 o
   3  13  11        0.00       -2.22     12.82 o
   4  13  11       29.56       20.10     14.74 o
   5  13  11        3.76        2.83     14.60 o
   6  13  11      273.27      292.76     29.77 o
   7  13  11      119.11      149.35     20.53 o
   8  13  11        9.29        3.22     20.59 o
   9  13  11       26.58       14.58     22.80 o
   0  14  11      355.03      317.87     71.39 o
   1  14  11      622.41      616.10     28.17 o
   2  14  11       23.08       28.41     20.13 o
   3  14  11      929.63      935.20     29.18 o
   4  14  11       98.46      104.69     16.33 o
   5  14  11      586.37      637.27     27.30 o
   6  14  11        0.18      -10.06     15.15 o
   7  14  11       78.69       52.96     19.16 o
   8  14  11        1.52       -0.49     19.78 o
   1  15  11        0.45       -8.74     12.35 o
   2  15  11      766.63      682.56     30.89 o
   3  15  11        1.83      -13.06     13.06 o
   4  15  11      558.28      532.96     29.68 o
   5  15  11        4.68      -14.39     14.39 o
   6  15  11       13.67       15.14     16.94 o
   7  15  11       65.58       57.89     18.72 o
   8  15  11       28.52       10.74     25.93 o
   0  16  11        0.17       79.50     26.78 o
   1  16  11       68.03       23.47     18.22 o
   2  16  11        0.65      -17.49     17.49 o
   3  16  11       46.50       35.95     18.81 o
   4  16  11      119.37       92.41     25.86 o
   5  16  11        9.51      -14.70     14.70 o
   6  16  11      108.92      161.28     20.63 o
   7  16  11       23.06       49.39     21.93 o
   8  16  11        0.32       28.97     41.39 o
   1  17  11      483.85      467.89     71.68 o
   2  17  11       96.13       73.04     35.53 o
   3  17  11       42.04       23.39     16.25 o
   4  17  11        2.84        8.03     16.66 o
   5  17  11       55.64       46.26     17.21 o
   6  17  11       29.99       32.57     20.52 o
   7  17  11       15.56        0.14     23.70 o
   0  18  11      572.37      415.29    134.50 o
   1  18  11      543.06      354.46    127.36 o
   2  18  11       17.02       -1.33     21.21 o
   3  18  11      171.89      181.82     27.52 o
   4  18  11        9.49       21.24     24.17 o
   5  18  11       31.72       28.37     20.97 o
   6  18  11        1.37       13.04     19.98 o
   7  18  11        0.87       28.97     37.25 o
   1  19  11      215.43      275.93     41.61 o
   2  19  11      160.72      128.08     29.82 o
   3  19  11       78.03       49.73     26.18 o
   4  19  11        0.14      -14.76     23.06 o
   5  19  11        0.96       -8.62     27.76 o
   6  19  11       27.53       62.63     23.71 o
   0  20  11      479.64      494.55     74.49 o
   1  20  11       49.84       63.87     29.15 o
   2  20  11      350.73      422.13     38.74 o
   3  20  11        0.16        8.58     27.01 o
   4  20  11       44.65       36.79     27.97 o
   5  20  11        7.37       12.15     20.92 o
   1  21  11        0.11      -11.99     35.83 o
   2  21  11       34.51       61.92     60.01 o
   3  21  11       73.15      142.67     31.93 o
   4  21  11        0.88        4.24     27.90 o
   0  22  11       21.68       16.55     55.87 o
   1  22  11       58.77       85.78     41.68 o
   2  22  11        1.31       61.21     40.22 o
   3  22  11       16.54      -35.65     35.65 o
   1  23  11        0.07       56.96     40.22 o
   0   0  12       42.97       68.60     12.96 o
   1   0  12      499.80      437.17     21.99 o
   2   0  12      561.55      578.68     27.57 o
   3   0  12    11241.20    11665.28    174.56 o
   4   0  12     1276.98     1577.60    101.78 o
   5   0  12     2216.16     2589.06    117.80 o
   6   0  12       15.35       17.25     24.06 o
   7   0  12      818.63      834.28     42.46 o
   8   0  12      255.38      259.39     32.06 o
   9   0  12     1536.01     1483.93     61.93 o
  10   0  12      281.41      383.28     41.80 o
   1   1  12      556.71      597.76     14.72 o
   2   1  12       23.46        0.30      5.46 o
   3   1  12     7440.79     7801.31    155.04 o
   4   1  12     1576.08     1561.27     70.30 o
   5   1  12     1062.09     1000.59     31.07 o
   6   1  12       92.96       56.13     14.98 o
   7   1  12      114.99      102.27     18.03 o
   8   1  12        1.04        3.96     17.78 o
   9   1  12        1.67       29.23     20.72 o
  10   1  12        7.57        8.19     21.64 o
   0   2  12      160.45      216.36     30.51 o
   1   2  12     6993.62     7239.32     95.48 o
   2   2  12     2965.07     3082.73     35.73 o
   3   2  12     5556.00     6327.10    143.31 o
   4   2  12      264.36      292.00     14.59 o
   5   2  12     1137.22     1254.61     30.19 o
   6   2  12       64.19       42.16     14.67 o
   7   2  12      326.03      366.97     29.92 o
   8   2  12       23.23        7.13     18.40 o
   9   2  12      236.41      243.38     24.86 o
  10   2  12       42.18       -7.79     20.49 o
   1   3  12    25897.66    26802.04    310.46 o
   2   3  12      874.03      899.97     16.26 o
   3   3  12      185.92      195.07     11.39 o
   4   3  12      201.17      177.40     12.94 o
   5   3  12       68.05       74.13     13.26 o
   6   3  12        2.38        2.07     13.71 o
   7   3  12      269.58      233.69     21.90 o
   8   3  12      116.36      115.19     27.92 o
   9   3  12       41.01       29.46     19.81 o
  10   3  12        2.17      -12.75     31.51 o
   0   4  12      525.06      549.64     28.22 o
   1   4  12       43.36       44.95     10.47 o
   2   4  12      211.32      252.99     10.17 o
   3   4  12     2482.16     2556.87     57.68 o
   4   4  12     1078.16     1029.27     23.78 o
   5   4  12        2.37       -2.75     11.88 o
   6   4  12       34.79       41.97     14.69 o
   7   4  12       55.83       32.85     22.56 o
   8   4  12       46.60       37.57     18.80 o
   9   4  12      189.39      162.44     23.27 o
  10   4  12        2.21       -4.35     22.09 o
   1   5  12      891.88      810.57     22.06 o
   2   5  12     3659.13     3726.92     60.79 o
   3   5  12       23.78       12.22      8.15 o
   4   5  12       32.76       13.97     10.09 o
   5   5  12      582.75      589.64     22.21 o
   6   5  12      284.79      316.12     20.00 o
   7   5  12      157.94      168.41     19.87 o
   8   5  12        0.87      -10.50     17.46 o
   9   5  12      121.69      112.21     26.22 o
  10   5  12        7.84      -22.15     22.15 o
   0   6  12     1076.39     1118.84     31.62 o
   1   6  12     2689.17     2460.04     34.61 o
   2   6  12      215.00      225.14     14.63 o
   3   6  12     1409.11     1357.94     27.06 o
   4   6  12       17.62       14.18     10.32 o
   5   6  12     1083.94     1038.98     35.97 o
   6   6  12      206.50      216.06     19.40 o
   7   6  12      472.72      415.91     23.70 o
   8   6  12      298.23      302.02     23.95 o
   9   6  12        0.64      -14.55     19.17 o
  10   6  12       23.62       -5.46     22.15 o
   1   7  12        3.61       -1.87      8.16 o
   2   7  12      144.01      193.06     11.88 o
   3   7  12      861.35      883.90     24.62 o
   4   7  12       41.12       45.94     11.39 o
   5   7  12      117.27      112.44     14.72 o
   6   7  12       78.94       81.41     16.76 o
   7   7  12     1624.08     1412.23     39.95 o
   8   7  12      121.02      146.44     20.87 o
   9   7  12      204.02      237.84     24.82 o
  10   7  12       59.25       50.55     25.36 o
   0   8  12       16.56        7.87     12.74 o
   1   8  12      831.16      857.14     22.45 o
   2   8  12     1347.26     1363.03     25.78 o
   3   8  12     8306.29     8780.46    144.86 o
   4   8  12      111.23      112.72     12.80 o
   5   8  12      133.08      123.20     22.06 o
   6   8  12        1.13        5.89     15.15 o
   7   8  12       48.44       80.54     19.27 o
   8   8  12        1.10      -11.04     18.27 o
   9   8  12        8.67       19.61     23.44 o
  10   8  12        1.56       -9.08     22.08 o
   1   9  12     1503.64     1462.10     32.23 o
   2   9  12      166.17      147.80     11.48 o
   3   9  12        1.55        9.59      8.06 o
   4   9  12      295.15      264.79     16.13 o
   5   9  12        2.38       -8.05     13.11 o
   6   9  12       36.43       20.37     15.34 o
   7   9  12      111.62      136.45     20.08 o
   8   9  12       30.39       34.37     19.40 o
   9   9  12       51.25       76.20     22.67 o
  10   9  12       13.52      -22.01     22.01 o
   0  10  12      112.62      142.93     18.95 o
   1  10  12       28.79       19.81     11.13 o
   2  10  12      662.94      753.04     21.48 o
   3  10  12     1495.05     1496.97     35.91 o
   4  10  12      238.44      250.67     16.43 o
   5  10  12      171.20      211.09     18.82 o
   6  10  12        0.07      -11.18     14.26 o
   7  10  12       13.47       -5.91     17.16 o
   8  10  12       57.39       37.14     21.74 o
   9  10  12        1.55      -20.06     23.60 o
   1  11  12      473.68      491.66     21.40 o
   2  11  12        2.85       11.81     13.40 o
   3  11  12      298.41      274.64     18.97 o
   4  11  12        1.65      -10.82     13.57 o
   5  11  12      842.35      871.43     41.22 o
   6  11  12        7.28        3.43     15.22 o
   7  11  12      332.46      332.28     23.18 o
   8  11  12      157.01      195.35     23.23 o
   9  11  12        0.21      -20.60     20.60 o
   0  12  12       77.42      103.30     21.27 o
   1  12  12      517.71      567.11     24.55 o
   2  12  12      184.83      167.69     17.49 o
   3  12  12       33.45       37.90     13.07 o
   4  12  12      223.22      225.12     17.84 o
   5  12  12       27.90       33.72     14.99 o
   6  12  12      163.96      207.99     23.75 o
   7  12  12        6.49        8.37     16.53 o
   8  12  12        9.64       -4.10     18.83 o
   9  12  12       14.62       10.16     22.41 o
   1  13  12        2.00       -3.88     14.39 o
   2  13  12      172.53      132.56     18.05 o
   3  13  12      176.93      210.03     17.39 o
   4  13  12      153.13      138.05     17.07 o
   5  13  12     1403.04     1301.11     35.23 o
   6  13  12       43.89       75.13     17.29 o
   7  13  12        6.29       11.04     17.30 o
   8  13  12        0.01      -21.27     22.11 o
   9  13  12       80.31       94.69     30.55 o
   0  14  12        0.47       -0.97     21.48 o
   1  14  12       69.55       74.70     17.26 o
   2  14  12       27.72       30.89     15.13 o
   3  14  12        0.39      -12.93     12.93 o
   4  14  12        3.04      -10.67     14.36 o
   5  14  12       86.08       94.40     23.60 o
   6  14  12       15.68       11.35     16.14 o
   7  14  12       55.26       47.64     17.71 o
   8  14  12       11.74       34.72     32.08 o
   1  15  12        4.00        3.90     16.51 o
   2  15  12       74.55       46.72     18.54 o
   3  15  12      243.80      274.97     19.30 o
   4  15  12        1.16       -5.92     15.26 o
   5  15  12      367.15      373.15     23.32 o
   6  15  12        2.15       10.35     19.46 o
   7  15  12        0.51        4.56     20.51 o
   8  15  12       21.61        1.70     26.19 o
   0  16  12       39.49       17.03     27.84 o
   1  16  12      160.49      137.46     20.50 o
   2  16  12       98.50       53.73     17.87 o
   3  16  12     1148.81     1080.46     33.21 o
   4  16  12        5.42      -20.57     20.57 o
   5  16  12      208.66      176.10     23.88 o
   6  16  12       11.63       36.71     21.18 o
   7  16  12       41.93       -5.09     20.89 o
   1  17  12     1704.00     1338.77    320.49 o
   2  17  12      651.10      718.83     33.60 o
   3  17  12      879.47     1004.43     36.13 o
   4  17  12      136.47      152.12     27.99 o
   5  17  12      196.65      219.17     25.05 o
   6  17  12        5.27       -8.77     20.08 o
   7  17  12        6.99       62.84     23.19 o
   0  18  12        1.95       -0.52     28.83 o
   1  18  12        6.78       12.33     14.65 o
   2  18  12       40.57       43.75     26.74 o
   3  18  12        5.63       18.96     22.35 o
   4  18  12        2.67       46.76     24.51 o
   5  18  12       45.68       37.45     20.65 o
   6  18  12        0.31      -14.84     20.01 o
   1  19  12     1016.18     1054.37     68.03 o
   2  19  12       87.02      133.39     29.55 o
   3  19  12       20.77        2.79     28.08 o
   4  19  12       12.79       14.80     24.62 o
   5  19  12        9.81      -18.72     18.72 o
   6  19  12        1.64       24.15     22.58 o
   0  20  12      407.63      386.95     68.29 o
   1  20  12        1.00       -2.07     46.56 o
   2  20  12       31.52        9.27     48.63 o
   3  20  12       25.39       27.02     37.12 o
   4  20  12       11.44       11.89     38.98 o
   5  20  12        1.40       -7.55     21.68 o
   1  21  12       14.50      -32.70     32.70 o
   2  21  12      238.52      279.04     48.87 o
   3  21  12       28.19       56.18     71.39 o
   4  21  12       50.10      103.46     74.49 o
   0  22  12        0.21      -47.59     47.59 o
   1  22  12       21.80       21.73     39.51 o
   2  22  12       59.96       29.77     37.71 o
   3  22  12        1.45      -17.01     36.23 o
   1   1  13        5.44        2.72     11.60 o
   2   1  13      388.16      346.93     11.33 o
   3   1  13       38.09       47.54      7.80 o
   4   1  13      508.89      485.54     21.35 o
   5   1  13     1146.65     1135.07     32.76 o
   6   1  13      107.16      106.34     16.22 o
   7   1  13       34.60        5.69     16.83 o
   8   1  13      268.86      220.27     22.16 o
   9   1  13      524.56      593.28     31.10 o
  10   1  13       23.07       -4.90     21.82 o
   0   2  13    15568.34    16373.60    302.31 o
   1   2  13      798.46      782.69     19.58 o
   2   2  13     1618.42     1732.13     23.44 o
   3   2  13      760.06      703.32     43.19 o
   4   2  13      136.39      140.07     12.31 o
   5   2  13       74.19       85.04     13.38 o
   6   2  13        8.11        2.68     14.19 o
   7   2  13       16.55      -16.29     16.49 o
   8   2  13      228.90      209.13     22.17 o
   9   2  13       37.57       63.68     21.61 o
  10   2  13       69.12       28.34     21.73 o
   1   3  13      706.00      809.70     31.24 o
   2   3  13     2130.63     2091.15     28.19 o
   3   3  13        7.59        5.14      5.41 o
   4   3  13      319.27      294.30     14.83 o
   5   3  13     1023.51     1081.10     28.49 o
   6   3  13        7.82       33.03     15.22 o
   7   3  13      988.24      950.97     32.26 o
   8   3  13      225.50      231.59     22.78 o
   9   3  13       80.11       46.57     21.41 o
  10   3  13        3.41        4.27     21.80 o
   0   4  13      443.23      470.95     26.07 o
   1   4  13     8645.90     9077.83    112.77 o
   2   4  13     1949.58     1858.13     28.56 o
   3   4  13     2221.94     2460.15     65.36 o
   4   4  13      399.72      404.48     16.22 o
   5   4  13     2895.13     2915.42     50.55 o
   6   4  13       62.92       51.92     15.60 o
   7   4  13      118.12       92.46     18.01 o
   8   4  13        4.48        3.89     24.68 o
   9   4  13       46.88       51.29     21.21 o
  10   4  13        0.55      -20.68     20.68 o
   1   5  13     3936.47     4183.73     58.46 o
   2   5  13     3457.40     3609.02     49.55 o
   3   5  13     1707.52     1575.42     26.90 o
   4   5  13     1772.40     1733.53     32.25 o
   5   5  13       61.27       51.03     13.52 o
   6   5  13      427.49      454.90     22.06 o
   7   5  13        5.58        0.48     16.91 o
   8   5  13      301.03      283.24     23.01 o
   9   5  13      323.67      328.55     36.18 o
  10   5  13        0.35       10.87     21.87 o
   0   6  13     5946.44     5729.44    147.17 o
   1   6  13       84.98       94.84     10.84 o
   2   6  13     1097.09     1223.29     23.40 o
   3   6  13     1884.03     1898.17     31.09 o
   4   6  13      612.63      649.20     21.01 o
   5   6  13      119.47      122.99     16.50 o
   6   6  13        8.54      -12.35     14.13 o
   7   6  13      260.41      204.77     23.43 o
   8   6  13      155.58      216.20     22.00 o
   9   6  13       10.01       18.93     20.32 o
  10   6  13      132.09      151.76     26.76 o
   1   7  13     1163.26     1267.95     21.98 o
   2   7  13      457.60      433.56     15.81 o
   3   7  13      842.38      808.52     21.42 o
   4   7  13      368.62      316.05     16.40 o
   5   7  13      841.62      924.75     27.66 o
   6   7  13      170.74      163.04     21.56 o
   7   7  13       81.37      116.11     20.63 o
   8   7  13      206.14      244.64     22.66 o
   9   7  13      214.64      219.28     24.40 o
  10   7  13        5.55      -26.57     26.57 o
   0   8  13    13775.90    14577.00    259.49 o
   1   8  13       20.19       24.14     11.26 o
   2   8  13     2246.71     2455.62     44.45 o
   3   8  13       56.10       52.84     13.13 o
   4   8  13       79.32       96.10     13.27 o
   5   8  13      170.73      164.45     16.33 o
   6   8  13      213.14      219.67     19.18 o
   7   8  13      269.99      229.74     26.28 o
   8   8  13       34.86       24.97     18.42 o
   9   8  13        0.21       17.93     19.58 o
  10   8  13        0.18      -22.29     22.29 o
   1   9  13       17.54       15.77     10.25 o
   2   9  13      613.55      675.29     20.72 o
   3   9  13      357.24      354.88     18.20 o
   4   9  13      672.06      676.03     24.37 o
   5   9  13     1367.67     1236.29     32.16 o
   6   9  13      164.99      135.71     17.95 o
   7   9  13     1175.83     1188.52     37.56 o
   8   9  13       57.22       91.18     21.01 o
   9   9  13        9.36        7.90     19.91 o
  10   9  13       10.73      -35.18     80.70 o
   0  10  13      807.94      756.32     33.05 o
   1  10  13     1390.75     1445.26     32.33 o
   2  10  13      220.64      250.36     14.36 o
   3  10  13      516.48      549.15     29.30 o
   4  10  13       43.93       21.44     12.39 o
   5  10  13      395.85      383.08     20.90 o
   6  10  13      350.22      370.02     29.00 o
   7  10  13        2.72      -16.56     16.56 o
   8  10  13        0.39       16.86     18.96 o
   9  10  13       91.50       77.14     23.01 o
   1  11  13      212.67      202.47     17.58 o
   2  11  13     2204.34     2122.42     42.72 o
   3  11  13       11.32        0.46     11.42 o
   4  11  13      486.43      488.67     23.83 o
   5  11  13       19.05       10.46     14.32 o
   6  11  13      178.68      152.68     18.80 o
   7  11  13        2.79        1.54     16.54 o
   8  11  13       39.71       35.91     20.02 o
   9  11  13       36.49       -5.41     22.13 o
   0  12  13      338.68      312.63     26.99 o
   1  12  13      455.06      484.87     22.19 o
   2  12  13       25.37        0.04     15.94 o
   3  12  13     1737.68     1652.62     39.70 o
   4  12  13      185.56      212.48     33.59 o
   5  12  13      131.94      144.32     17.88 o
   6  12  13      297.50      261.12     23.81 o
   7  12  13       14.99       12.58     16.90 o
   8  12  13       70.79       84.33     26.28 o
   9  12  13       14.81       27.03     27.09 o
   1  13  13       20.08       29.24     15.44 o
   2  13  13       50.05       43.15     16.15 o
   3  13  13     1473.70     1483.08     39.99 o
   4  13  13      236.47      269.76     19.28 o
   5  13  13        0.56       15.77     14.88 o
   6  13  13       24.91       -2.69     15.85 o
   7  13  13      431.06      428.68     30.55 o
   8  13  13        0.22        7.64     25.69 o
   0  14  13      570.16      571.44     36.18 o
   1  14  13        1.69      -12.88     15.29 o
   2  14  13      572.94      610.26     28.59 o
   3  14  13       61.90       46.91     12.67 o
   4  14  13       93.37       80.33     16.37 o
   5  14  13      269.08      198.60     18.99 o
   6  14  13      241.20      223.44     46.56 o
   7  14  13       57.64       68.38     22.29 o
   8  14  13       51.05       83.23     25.83 o
   1  15  13      856.48      763.23     46.32 o
   2  15  13      111.10      146.24     20.85 o
   3  15  13      100.25      124.38     17.27 o
   4  15  13      433.47      452.82     32.82 o
   5  15  13       72.80       87.82     20.68 o
   6  15  13        0.04      -14.09     18.26 o
   7  15  13        1.39      -19.38     20.26 o
   8  15  13        2.66      -15.02     22.97 o
   0  16  13       46.16       43.65     30.31 o
   1  16  13        0.86      -11.35     19.96 o
   2  16  13       13.58        0.20     26.58 o
   3  16  13      474.87      406.13     40.92 o
   4  16  13        0.96      -21.67     21.67 o
   5  16  13       67.26       44.41     19.36 o
   6  16  13       22.91       38.57     21.06 o
   7  16  13        6.86        2.19     21.08 o
   1  17  13     1360.72     1598.06     60.12 o
   2  17  13       19.39       20.85     20.31 o
   3  17  13      432.47      548.16     40.32 o
   4  17  13        0.07       10.56     22.51 o
   5  17  13        6.17       28.52     19.69 o
   6  17  13       19.11       14.71     20.72 o
   7  17  13        1.71       35.28     22.72 o
   0  18  13      325.45      308.32     62.08 o
   1  18  13       32.42       21.68     33.56 o
   2  18  13       29.30       -3.26     15.62 o
   3  18  13        1.44       -9.88     23.89 o
   4  18  13        4.60        3.87     23.32 o
   5  18  13        0.03       14.48     19.83 o
   6  18  13       11.94        9.08     20.93 o
   1  19  13        1.89       12.24     56.90 o
   2  19  13       43.44       89.46     37.96 o
   3  19  13       47.12       34.87     30.69 o
   4  19  13        5.43       -5.74     24.07 o
   5  19  13        4.38       12.83     20.54 o
   6  19  13       10.45      -33.11     39.32 o
   0  20  13        7.02       39.32     51.73 o
   1  20  13       69.86      109.01     38.75 o
   2  20  13       77.22      105.34     39.74 o
   3  20  13       58.38       79.67     40.27 o
   4  20  13        0.14      -27.63     30.68 o
   5  20  13       32.83       21.90     24.59 o
   1  21  13       67.99       38.16     37.96 o
   2  21  13       41.72       34.08     37.12 o
   3  21  13       20.85       12.54     37.12 o
   4  21  13        2.99       12.61     65.18 o
   0  22  13        7.15       53.80     57.94 o
   1  22  13       23.75       43.45     65.18 o
   2  22  13       57.56       66.22     42.43 o
   0   0  14     5608.40     5956.27    139.65 o
   1   0  14       14.56       -3.91      8.12 o
   2   0  14     1820.16     1786.16     37.88 o
   3   0  14      809.57      934.33     27.45 o
   4   0  14      432.10      416.50     28.08 o
   5   0  14     2707.96     3050.93    217.43 o
   6   0  14      414.24      391.24     31.25 o
   7   0  14     1074.53     1092.90     51.13 o
   8   0  14      145.14      140.88     29.55 o
   9   0  14      104.70      140.25     32.74 o
  10   0  14      112.01      139.51     34.98 o
   1   1  14     1494.96     1777.63     73.32 o
   2   1  14     2697.23     2687.89     36.97 o
   3   1  14     1394.70     1326.23     50.09 o
   4   1  14      189.43      189.99     19.05 o
   5   1  14     1007.96     1078.32     52.90 o
   6   1  14      337.70      322.96     20.43 o
   7   1  14       63.61       29.44     18.02 o
   8   1  14       34.82        4.15     17.91 o
   9   1  14      114.00      123.71     23.42 o
  10   1  14       12.99       46.92     22.85 o
   0   2  14    25901.39    26949.86    405.53 o
   1   2  14     8081.19     7804.06     97.64 o
   2   2  14     6923.53     6754.83     73.85 o
   3   2  14     1317.65     1455.68     24.09 o
   4   2  14      379.62      382.44     16.68 o
   5   2  14      172.98      170.90     21.26 o
   6   2  14       48.54       22.13     14.43 o
   7   2  14      608.83      671.98     28.47 o
   8   2  14       33.73       21.64     18.83 o
   9   2  14      123.16      125.73     23.15 o
  10   2  14       27.81        1.60     21.64 o
   1   3  14       48.28       30.75      8.48 o
   2   3  14     2370.07     2228.99     30.19 o
   3   3  14      287.23      295.27     11.25 o
   4   3  14      511.36      566.05     19.60 o
   5   3  14        6.49       31.90     12.83 o
   6   3  14     1023.86      988.29     30.25 o
   7   3  14       26.63       41.27     18.08 o
   8   3  14      462.02      569.30     28.89 o
   9   3  14       23.74        9.04     20.60 o
  10   3  14       14.47      -11.93     21.46 o
   0   4  14    13751.07    14509.90    273.25 o
   1   4  14      551.49      600.05     18.35 o
   2   4  14       57.41       90.51      8.12 o
   3   4  14      105.11      113.84      9.12 o
   4   4  14       44.81       35.46     10.39 o
   5   4  14       16.22       10.81     12.75 o
   6   4  14      343.99      350.27     21.25 o
   7   4  14       39.13       48.38     17.93 o
   8   4  14       12.95       -3.92     18.40 o
   9   4  14       45.69       46.93     21.21 o
  10   4  14      127.94      135.86     32.65 o
   1   5  14        7.15        8.17      8.38 o
   2   5  14      920.52     1014.40     19.90 o
   3   5  14        0.39       -1.44      7.24 o
   4   5  14      532.76      579.43     19.15 o
   5   5  14       80.03       81.95     14.50 o
   6   5  14        7.61      -14.38     14.38 o
   7   5  14      161.58      122.86     19.22 o
   8   5  14       19.72       42.94     19.13 o
   9   5  14        8.91       12.16     20.81 o
  10   5  14       70.88       82.54     24.00 o
   0   6  14    17974.74    19865.68    369.01 o
   1   6  14     2840.54     2699.62     45.34 o
   2   6  14       12.49       19.84      7.21 o
   3   6  14       88.02       83.24      9.66 o
   4   6  14       30.05       27.35     11.09 o
   5   6  14      730.38      708.11     23.45 o
   6   6  14      482.05      402.59     22.30 o
   7   6  14       33.46       -2.25     16.69 o
   8   6  14       83.92       90.66     20.51 o
   9   6  14       39.72       52.87     21.80 o
  10   6  14       21.50       50.97     24.17 o
   1   7  14       10.80        7.75      9.99 o
   2   7  14     1138.21     1066.78     43.50 o
   3   7  14      996.13      963.86     23.80 o
   4   7  14        0.23      -11.04     11.04 o
   5   7  14      867.21      867.42     26.94 o
   6   7  14      530.05      515.30     32.08 o
   7   7  14      379.73      358.09     26.84 o
   8   7  14      186.06      183.11     21.85 o
   9   7  14       17.80       15.94     19.82 o
  10   7  14       26.84       28.30     23.32 o
   0   8  14     2889.14     3187.29     71.50 o
   1   8  14     2649.57     2692.64     39.25 o
   2   8  14     1216.55     1186.32     26.24 o
   3   8  14      742.40      749.63     22.00 o
   4   8  14      292.43      271.60     16.59 o
   5   8  14      240.68      219.55     17.12 o
   6   8  14       54.75       49.68     16.49 o
   7   8  14      237.91      190.63     24.83 o
   8   8  14       41.13       22.74     18.57 o
   9   8  14       23.99       58.86     29.44 o
  10   8  14      108.58      114.95     26.14 o
   1   9  14      225.83      291.61     15.39 o
   2   9  14     2687.99     2658.42     41.26 o
   3   9  14     1523.41     1515.27     35.21 o
   4   9  14      529.75      532.26     30.08 o
   5   9  14        6.23       -0.92     13.13 o
   6   9  14      929.30      936.42     35.17 o
   7   9  14        2.51       -3.46     20.14 o
   8   9  14       25.03       19.50     18.19 o
   9   9  14        1.71        2.18     20.19 o
   0  10  14     7923.79     7851.72    153.79 o
   1  10  14      487.59      507.50     22.36 o
   2  10  14       76.62       96.18     10.85 o
   3  10  14      597.44      566.04     28.26 o
   4  10  14       43.85       21.58     12.47 o
   5  10  14      264.63      264.91     23.91 o
   6  10  14      341.07      367.61     24.93 o
   7  10  14        5.94      -17.11     17.11 o
   8  10  14       96.60       46.23     21.18 o
   9  10  14       20.35       31.42     24.05 o
   1  11  14      599.30      625.13     25.26 o
   2  11  14     1989.10     1923.43     36.69 o
   3  11  14        0.01      -11.71     11.71 o
   4  11  14       16.26        0.97     14.88 o
   5  11  14      168.60      104.86     16.65 o
   6  11  14      120.79       88.37     17.14 o
   7  11  14       39.12       24.12     17.59 o
   8  11  14       42.77       41.01     41.22 o
   9  11  14       48.06       83.04     30.69 o
   0  12  14        0.49       19.97     18.06 o
   1  12  14     1269.46     1193.77     41.67 o
   2  12  14      618.30      637.42     21.96 o
   3  12  14       12.89       22.60     13.12 o
   4  12  14        0.29      -14.47     15.74 o
   5  12  14       63.73       34.02     15.22 o
   6  12  14       33.14       33.86     16.00 o
   7  12  14       15.52       -1.52     19.53 o
   8  12  14      120.84      149.55     38.96 o
   9  12  14       14.23       25.66     25.52 o
   1  13  14     1245.66     1286.40     34.72 o
   2  13  14     1250.24     1221.77     36.86 o
   3  13  14      131.19      124.44     14.87 o
   4  13  14      396.00      358.89     22.98 o
   5  13  14       77.84       53.07     19.45 o
   6  13  14        3.03        4.54     18.82 o
   7  13  14      289.76      361.11     32.59 o
   8  13  14        0.04        0.11     22.75 o
   0  14  14      224.19      242.37     27.57 o
   1  14  14       99.69       97.62     17.98 o
   2  14  14      372.88      400.19     37.27 o
   3  14  14       64.22       83.59     22.15 o
   4  14  14        0.11       -7.34     20.07 o
   5  14  14      104.83      120.92     21.44 o
   6  14  14        5.90        7.82     19.84 o
   7  14  14       55.49       73.24     22.23 o
   8  14  14        0.13       -5.50     23.75 o
   1  15  14       65.02       54.92     22.01 o
   2  15  14       61.96       56.09     20.83 o
   3  15  14        5.74      -13.83     15.98 o
   4  15  14      253.17      271.24     42.41 o
   5  15  14       10.32        4.57     17.77 o
   6  15  14      223.92      236.39     28.61 o
   7  15  14        4.41       26.18     20.56 o
   8  15  14       25.60        1.88     37.25 o
   0  16  14     8309.73     8608.13    306.25 o
   1  16  14       68.78      110.29     25.03 o
   2  16  14      296.85      312.31     65.07 o
   3  16  14       19.36       17.15     14.38 o
   4  16  14       27.15       34.66     35.39 o
   5  16  14       33.28       68.36     22.98 o
   6  16  14       32.27       24.24     20.96 o
   7  16  14        2.50       -1.77     21.07 o
   1  17  14       23.90      109.38     32.77 o
   2  17  14        0.07        8.92     29.27 o
   3  17  14      155.16       73.56     29.87 o
   4  17  14       13.39       17.91     22.81 o
   5  17  14        0.37       -8.18     19.45 o
   6  17  14        2.04        9.41     19.42 o
   7  17  14        0.31       17.18     24.08 o
   0  18  14      343.46      295.90     64.15 o
   1  18  14        2.12      -27.94     30.73 o
   2  18  14       21.33       40.25     30.09 o
   3  18  14      146.03      139.58     33.72 o
   4  18  14       62.88       40.44     32.83 o
   5  18  14        5.55        8.96     19.47 o
   6  18  14        0.06      -20.37     20.37 o
   1  19  14      193.27      235.85     42.70 o
   2  19  14       76.70       70.20     37.71 o
   3  19  14       22.30      -19.51     29.73 o
   4  19  14       41.80       19.65     32.61 o
   5  19  14       11.48       29.71     25.04 o
   0  20  14      673.43      575.26     80.70 o
   1  20  14        2.74      -32.90     32.90 o
   2  20  14       35.64       -5.31     68.29 o
   3  20  14       32.52       89.06     38.59 o
   4  20  14       11.47      -24.63     32.18 o
   5  20  14       13.59       18.62     35.18 o
   1  21  14       28.34        9.88     35.83 o
   2  21  14       23.60       38.89     38.75 o
   3  21  14        7.03      -40.46     45.52 o
   0  22  14      263.55      314.53     74.49 o
   1  22  14        7.52      -49.66     49.66 o
   2  22  14       58.73       63.01     42.36 o
   1   1  15      447.94      460.36     16.83 o
   2   1  15       42.91       45.09      8.02 o
   3   1  15      895.01     1013.39     28.93 o
   4   1  15       22.51       29.12     10.01 o
   5   1  15       47.56       62.25     19.12 o
   6   1  15      268.91      287.00     20.08 o
   7   1  15      609.38      671.57     32.09 o
   8   1  15      222.25      209.38     22.49 o
   9   1  15      179.65      171.14     24.31 o
  10   1  15       43.66       35.43     22.93 o
   0   2  15    23765.47    25561.20    386.46 o
   1   2  15     3078.69     3504.79     49.87 o
   2   2  15     3805.65     4003.86     47.60 o
   3   2  15      957.51     1118.39     19.38 o
   4   2  15      193.11      221.35     12.66 o
   5   2  15      377.62      418.08     19.87 o
   6   2  15        1.85      -14.55     14.55 o
   7   2  15      245.94      226.64     26.83 o
   8   2  15       27.99      -22.30     24.21 o
   9   2  15        0.23       10.66     20.32 o
  10   2  15        5.05      -18.73     21.25 o
   1   3  15      256.75      300.74     14.04 o
   2   3  15     1705.50     1468.59     22.82 o
   3   3  15        9.00        3.49      7.17 o
   4   3  15      297.75      327.16     19.31 o
   5   3  15     1296.94     1397.39     32.77 o
   6   3  15      610.15      591.79     26.84 o
   7   3  15      812.91      877.45     31.65 o
   8   3  15     2042.00     2036.63     48.75 o
   9   3  15      262.71      262.75     25.25 o
  10   3  15      309.25      362.20     29.57 o
   0   4  15     2102.49     2072.91     58.33 o
   1   4  15      609.83      535.41     16.31 o
   2   4  15        0.87        1.84      8.11 o
   3   4  15     2850.25     2748.84     36.93 o
   4   4  15        8.31       13.29     11.27 o
   5   4  15      545.86      512.50     21.50 o
   6   4  15        9.93      -14.69     14.69 o
   7   4  15       90.55       43.22     18.40 o
   8   4  15      158.44      133.00     24.48 o
   9   4  15      190.55      220.64     29.77 o
  10   4  15        7.65       65.74     23.62 o
   1   5  15     3261.26     3726.18     54.32 o
   2   5  15      532.70      559.86     14.85 o
   3   5  15      725.75      723.70     17.95 o
   4   5  15      979.86      956.25     35.34 o
   5   5  15       34.09       35.36     12.92 o
   6   5  15      161.02      166.01     17.96 o
   7   5  15      379.50      379.57     23.91 o
   8   5  15        0.47      -15.92     22.21 o
   9   5  15       95.77       82.68     23.44 o
  10   5  15        7.28       13.97     27.22 o
   0   6  15      275.03      346.42     26.66 o
   1   6  15       62.02       85.14     10.13 o
   2   6  15     1243.59     1187.14     22.70 o
   3   6  15       94.98       85.16      9.90 o
   4   6  15      100.54       87.12     11.18 o
   5   6  15      365.31      341.87     18.12 o
   6   6  15      451.95      426.83     22.64 o
   7   6  15      222.69      284.49     22.25 o
   8   6  15      209.34      260.87     30.08 o
   9   6  15       22.40       48.57     20.78 o
  10   6  15       31.09       19.94     26.37 o
   1   7  15      284.20      304.63     15.75 o
   2   7  15      809.89      716.42     23.01 o
   3   7  15     1898.91     1918.25     35.45 o
   4   7  15     3428.06     3259.76     58.96 o
   5   7  15       52.89       41.41     13.83 o
   6   7  15       41.53       32.50     16.62 o
   7   7  15       91.02       74.85     17.97 o
   8   7  15      251.45      205.72     22.99 o
   9   7  15        4.46        7.46     20.48 o
  10   7  15        1.31      -21.74     21.74 o
   0   8  15      558.99      586.08     24.20 o
   1   8  15       12.79        9.31      6.08 o
   2   8  15     3125.71     3161.10     49.88 o
   3   8  15      326.63      318.73     16.29 o
   4   8  15      425.50      363.15     56.14 o
   5   8  15       20.47        6.18     13.83 o
   6   8  15      109.70      106.85     17.44 o
   7   8  15      171.48      132.78     19.77 o
   8   8  15       89.57       72.32     19.94 o
   9   8  15       15.34       31.08     20.16 o
   1   9  15     1541.54     1747.03     35.87 o
   2   9  15     1221.57     1305.38     33.31 o
   3   9  15       67.62      102.00     21.67 o
   4   9  15      727.07      629.65    101.77 o
   5   9  15      368.88      354.94     20.02 o
   6   9  15        3.26       34.73     15.69 o
   7   9  15       30.33       -3.93     17.13 o
   8   9  15       41.19       37.92     18.53 o
   9   9  15       42.88       48.29     29.45 o
   0  10  15     1350.31     1422.13     50.59 o
   1  10  15     1067.80     1071.77     27.82 o
   2  10  15      103.57       90.52     12.40 o
   3  10  15     1170.05     1257.91     32.92 o
   4  10  15       16.16       13.68     13.73 o
   5  10  15       22.46       -3.03     14.38 o
   6  10  15       50.10       57.59     16.88 o
   7  10  15      207.24      205.39     26.24 o
   8  10  15       24.86       12.51     21.58 o
   9  10  15        3.79       -3.26     27.20 o
   1  11  15        1.13       -9.00     12.35 o
   2  11  15       25.62       21.42     11.00 o
   3  11  15      657.36      715.99     25.71 o
   4  11  15      333.85      248.18     59.84 o
   5  11  15        2.96      -17.27     17.27 o
   6  11  15      304.15      263.21     24.26 o
   7  11  15        1.65       29.45     20.37 o
   8  11  15       28.97       11.61     22.87 o
   9  11  15       11.23       20.46     30.39 o
   0  12  15     1508.30     1641.60     53.73 o
   1  12  15      521.16      513.21     22.80 o
   2  12  15      115.95      127.32     14.85 o
   3  12  15      210.34      175.29     17.44 o
   4  12  15      101.27       68.07     43.01 o
   5  12  15      143.78      108.58     20.18 o
   6  12  15      119.55       94.45     25.32 o
   7  12  15       49.05       47.19     21.29 o
   8  12  15       13.88       41.94     22.81 o
   1  13  15      458.83      495.32     34.22 o
   2  13  15        2.07       -0.50     19.37 o
   3  13  15       10.22        5.70     19.86 o
   4  13  15       43.84       13.44     14.16 o
   5  13  15      230.42      199.05     22.63 o
   6  13  15      133.17      130.04     22.13 o
   7  13  15       61.88       81.46     22.68 o
   8  13  15       53.27       70.29     25.50 o
   0  14  15        1.59      -18.88     33.21 o
   1  14  15        1.08       14.03     19.31 o
   2  14  15       64.54       68.37     21.87 o
   3  14  15        0.59      -16.04     19.56 o
   4  14  15      296.39      249.28     46.29 o
   5  14  15       94.52      120.29     21.00 o
   6  14  15      118.26      140.24     22.67 o
   7  14  15        1.09       18.62     27.73 o
   8  14  15       11.91       35.88     25.37 o
   1  15  15       32.94       28.03     31.48 o
   2  15  15       95.82       84.96     22.10 o
   3  15  15      181.39      145.68     24.53 o
   4  15  15        3.55      -17.62     20.09 o
   5  15  15        6.77      -17.72     17.72 o
   6  15  15       30.19       21.74     20.50 o
   7  15  15       68.76       71.58     22.62 o
   0  16  15      145.07      246.24     60.01 o
   1  16  15       31.04       22.88     30.74 o
   2  16  15      256.35      273.14     36.89 o
   3  16  15        1.34       20.56     27.90 o
   4  16  15      104.41      120.10     31.93 o
   5  16  15      125.49      146.05     23.32 o
   6  16  15       98.61       97.90     23.70 o
   7  16  15        0.09        1.76     20.90 o
   1  17  15      609.41      614.78     52.14 o
   2  17  15      516.80      456.96     54.06 o
   3  17  15       42.23       22.44     30.96 o
   4  17  15        0.37      -18.94     29.31 o
   5  17  15       28.50       10.76     23.76 o
   6  17  15        6.26       26.45     21.48 o
   0  18  15      111.96      159.33     57.94 o
   1  18  15      134.28      179.15     40.97 o
   2  18  15       27.84       30.20     52.38 o
   3  18  15       48.61      -12.47     29.28 o
   4  18  15        0.70      -29.04     29.04 o
   5  18  15        2.29       39.24     24.44 o
   6  18  15        0.30      -24.78     24.78 o
   1  19  15      103.86      108.97     38.75 o
   2  19  15       68.64       74.43     60.49 o
   3  19  15       36.95       19.16     48.41 o
   4  19  15       34.57       21.77     32.79 o
   5  19  15       49.06       81.68     27.19 o
   0  20  15       32.18       24.83     53.80 o
   1  20  15        4.48       18.67     35.83 o
   2  20  15        0.09      -32.07     32.07 o
   3  20  15       28.99       -9.22     31.42 o
   4  20  15        2.63      -28.39     33.79 o
   1  21  15        3.34       21.02     36.49 o
   2  21  15        5.92        3.10     46.56 o
   3  21  15       31.73      -17.69     45.52 o
   0  22  15       37.58      -14.48     55.87 o
   1  22  15       85.00       39.11     43.15 o
   0   0  16     8182.65     8865.64    202.81 o
   1   0  16     5108.53     5345.05     92.27 o
   2   0  16     3017.02     3469.75     85.72 o
   3   0  16      152.39      146.10     23.00 o
   4   0  16     3206.72     3221.11     73.22 o
   5   0  16     1405.24     1360.59     47.54 o
   6   0  16      484.22      471.72     33.87 o
   7   0  16      756.28      745.84     44.05 o
   8   0  16       51.52      -10.37     25.50 o
   9   0  16      115.19       79.49     33.94 o
  10   0  16        8.69       40.27     32.33 o
   1   1  16       95.26      114.45      9.87 o
   2   1  16       66.56       77.78      7.95 o
   3   1  16      564.72      573.16     27.77 o
   4   1  16      124.02       98.71     11.29 o
   5   1  16       25.77       10.90     12.85 o
   6   1  16       75.47      136.71     18.25 o
   7   1  16     1485.36     1572.89     41.00 o
   8   1  16      197.08      241.78     23.36 o
   9   1  16      626.43      730.78     33.79 o
  10   1  16       19.29        2.62     22.06 o
   0   2  16      147.12      153.13     43.45 o
   1   2  16     2721.09     2740.36     41.79 o
   2   2  16      394.80      441.06     16.36 o
   3   2  16      231.29      267.07     11.30 o
   4   2  16      116.20      118.05     13.60 o
   5   2  16      904.41      944.05     33.78 o
   6   2  16      292.46      305.97     20.72 o
   7   2  16      222.32      189.95     24.68 o
   8   2  16      139.36      108.30     21.57 o
   9   2  16      147.10      234.03     39.95 o
  10   2  16       18.19       29.86     22.71 o
   1   3  16       56.20       48.64     12.61 o
   2   3  16     2293.90     2264.11     33.42 o
   3   3  16       96.49      121.70      9.61 o
   4   3  16      425.19      413.69     17.56 o
   5   3  16        7.16        1.66     13.45 o
   6   3  16       47.23       58.16     16.00 o
   7   3  16      204.59      224.20     21.32 o
   8   3  16       81.64       88.72     20.90 o
   9   3  16        8.30       -9.39     20.20 o
  10   3  16        0.69       29.25     23.05 o
   0   4  16     4424.62     4779.87    105.55 o
   1   4  16       65.97       44.41     13.34 o
   2   4  16     1085.90     1161.29     25.81 o
   3   4  16     1601.29     1728.27     32.69 o
   4   4  16      319.94      263.38     22.83 o
   5   4  16      416.80      421.63     20.08 o
   6   4  16      213.68      204.15     19.55 o
   7   4  16      160.51      141.18     19.78 o
   8   4  16        8.32       27.41     22.29 o
   9   4  16       20.53       13.33     20.41 o
  10   4  16       50.66       44.65     23.81 o
   1   5  16     1353.93     1399.62     27.60 o
   2   5  16      332.47      335.84     15.87 o
   3   5  16     1517.08     1514.85     27.82 o
   4   5  16      937.49      947.65     27.29 o
   5   5  16      606.20      629.47     23.92 o
   6   5  16      325.93      334.06     21.46 o
   7   5  16        2.46       -8.64     16.75 o
   8   5  16       16.59       17.60     18.44 o
   9   5  16      177.44      161.07     23.82 o
  10   5  16       10.60      -10.25     35.63 o
   0   6  16       68.39       85.60     21.04 o
   1   6  16       14.64        4.31      8.94 o
   2   6  16      392.71      358.55     16.90 o
   3   6  16     1110.06     1108.84     22.19 o
   4   6  16       25.59        0.07      9.53 o
   5   6  16       87.28       78.21     15.59 o
   6   6  16      256.00      299.02     27.46 o
   7   6  16      625.03      610.55     27.38 o
   8   6  16        4.77       -5.72     18.56 o
   9   6  16        4.39      -19.40     22.67 o
  10   6  16        6.74      -26.44     26.44 o
   1   7  16     1273.86     1196.50     26.97 o
   2   7  16      112.31      110.71     13.81 o
   3   7  16       83.82      103.69     11.55 o
   4   7  16      348.49      325.84     15.93 o
   5   7  16      561.00      514.65     22.53 o
   6   7  16       51.82       25.90     15.73 o
   7   7  16        0.00      -14.45     16.21 o
   8   7  16        4.87      -12.08     17.99 o
   9   7  16       19.51       68.27     24.87 o
   0   8  16      401.75      453.78     40.16 o
   1   8  16       45.63       57.85     11.67 o
   2   8  16       19.24       26.72     10.25 o
   3   8  16      173.14      192.74     14.20 o
   4   8  16     1054.20      995.99     33.99 o
   5   8  16        0.89        0.96     13.52 o
   6   8  16      150.69      143.67     16.96 o
   7   8  16       25.04       79.52     18.22 o
   8   8  16      404.41      394.78     30.81 o
   9   8  16       12.00        5.64     24.89 o
   1   9  16     1189.22     1248.51     23.26 o
   2   9  16      400.23      424.73     17.71 o
   3   9  16      101.73      105.12     15.79 o
   4   9  16      767.39      795.60     25.40 o
   5   9  16      384.84      369.47     20.22 o
   6   9  16      148.62      166.41     18.81 o
   7   9  16      400.70      421.92     29.19 o
   8   9  16       84.50      176.54     26.01 o
   9   9  16        2.06      -23.25     23.25 o
   0  10  16     1640.94     1722.86     49.42 o
   1  10  16       18.79       13.47     11.82 o
   2  10  16       17.91       19.65     10.48 o
   3  10  16      257.71      263.11     17.63 o
   4  10  16       41.47       42.66     16.46 o
   5  10  16     1409.79     1289.32     39.86 o
   6  10  16      139.98      136.75     21.17 o
   7  10  16      115.95      138.91     24.49 o
   8  10  16      145.61      152.02     25.27 o
   9  10  16        2.03       -9.28     22.33 o
   1  11  16     1778.57     1900.48     46.82 o
   2  11  16       45.58       13.05     15.90 o
   3  11  16      509.10      576.24     32.57 o
   4  11  16      119.17       72.37     17.89 o
   5  11  16        1.11       -4.62     16.57 o
   6  11  16        2.79       23.60     18.73 o
   7  11  16       26.58       46.68     21.13 o
   8  11  16        5.84       22.87     21.52 o
   9  11  16       10.40       43.00     27.27 o
   0  12  16     3206.81     3114.04    112.36 o
   1  12  16     1078.66     1054.05     35.85 o
   2  12  16       36.88       35.55     22.10 o
   3  12  16      271.32      233.32     25.23 o
   4  12  16      715.57      636.98     39.92 o
   5  12  16       17.16       25.89     17.91 o
   6  12  16       70.89       69.73     20.75 o
   7  12  16        4.93       11.12     20.43 o
   8  12  16       15.89       21.61     23.04 o
   1  13  16     1876.86     1866.77     78.55 o
   2  13  16       17.13        7.31     19.16 o
   3  13  16      811.15      795.00     37.52 o
   4  13  16      477.18      465.39     37.33 o
   5  13  16      346.69      310.03     25.08 o
   6  13  16       95.34      106.06     22.50 o
   7  13  16        5.11      -15.24     19.95 o
   8  13  16      147.43      231.30     30.76 o
   0  14  16        2.35        8.36     36.21 o
   1  14  16       52.91       61.47     29.44 o
   2  14  16     1050.76     1033.03     54.79 o
   3  14  16      935.51      894.20     40.73 o
   4  14  16      394.01      351.47     47.87 o
   5  14  16        0.03      -17.54     18.94 o
   6  14  16        4.82       17.98     19.95 o
   7  14  16        8.11        6.63     20.94 o
   8  14  16       37.83       44.85     25.43 o
   1  15  16     1011.00     1005.94     55.40 o
   2  15  16       24.47       12.09     27.64 o
   3  15  16        0.71      -15.56     26.83 o
   4  15  16      350.03      286.08     50.62 o
   5  15  16       75.71       72.05     20.46 o
   6  15  16        6.94       -8.19     20.25 o
   7  15  16        2.06       25.12     21.46 o
   0  16  16      363.79      509.00     56.27 o
   1  16  16       39.05       30.17     28.80 o
   2  16  16       32.01       19.82     26.62 o
   3  16  16       97.69       88.75     36.63 o
   4  16  16       47.58       55.88     31.55 o
   5  16  16       11.50       10.45     23.63 o
   6  16  16       25.30       44.48     28.97 o
   7  16  16        1.99        5.71     25.47 o
   1  17  16       14.41       28.47     30.36 o
   2  17  16      349.65      342.83     41.03 o
   3  17  16       30.05        8.56     29.11 o
   4  17  16       20.81      -23.01     27.50 o
   5  17  16       30.22       36.15     24.77 o
   6  17  16       62.22       48.46     27.78 o
   0  18  16        0.01      -41.39     41.39 o
   1  18  16        0.02        2.91     29.94 o
   2  18  16      199.93      210.28     37.58 o
   3  18  16        2.23      -14.08     29.04 o
   4  18  16       12.90       33.42     31.34 o
   5  18  16       16.14       42.04     26.13 o
   6  18  16       46.79       56.71     36.41 o
   1  19  16        1.40       39.32     36.58 o
   2  19  16        0.64       -2.55     29.64 o
   3  19  16        7.52       -4.91     31.00 o
   4  19  16       16.76       41.40     32.16 o
   5  19  16       25.29       26.79     25.56 o
   0  20  16      116.86      173.82     62.08 o
   1  20  16        1.63      -34.14     34.14 o
   2  20  16       13.71       13.06     35.03 o
   3  20  16        7.71       -0.35     32.77 o
   4  20  16       30.04       29.61     34.38 o
   1  21  16        8.37      -34.36     34.36 o
   2  21  16       68.29      101.14     42.13 o
   3  21  16       13.32      -41.39     72.42 o
   1   1  17     4913.58     5251.38     59.17 o
   2   1  17     2759.69     2630.43     34.53 o
   3   1  17       90.16       97.91      9.81 o
   4   1  17      154.36      256.85     19.57 o
   5   1  17      325.64      301.03     18.47 o
   6   1  17      314.16      339.13     21.72 o
   7   1  17      427.08      435.79     25.88 o
   8   1  17       10.57       22.16     19.66 o
   9   1  17        9.08       20.09     21.02 o
  10   1  17      209.40      331.80     32.70 o
   0   2  17      639.08      683.22     38.23 o
   1   2  17      942.71      957.26     34.43 o
   2   2  17      238.01      265.98     11.54 o
   3   2  17      483.43      459.23     14.84 o
   4   2  17        6.31       14.59     10.26 o
   5   2  17      232.78      259.46     18.00 o
   6   2  17      343.13      369.33     22.02 o
   7   2  17       39.49       20.33     17.59 o
   8   2  17      170.26      205.39     24.14 o
   9   2  17       12.16       -8.51     20.59 o
  10   2  17       47.59       44.28     23.54 o
   1   3  17     5174.09     5273.66     71.25 o
   2   3  17      273.07      317.49     11.68 o
   3   3  17     1160.71     1165.05     22.25 o
   4   3  17      652.00      597.23     61.17 o
   5   3  17       36.27       13.35     13.77 o
   6   3  17       51.50       51.54     16.35 o
   7   3  17      217.32      229.04     21.19 o
   8   3  17        0.14       -0.22     19.31 o
   9   3  17      143.50      115.51     22.83 o
  10   3  17      244.38      325.70     30.38 o
   0   4  17      801.78      877.78     37.80 o
   1   4  17        2.82       -3.98      7.71 o
   2   4  17       35.53       49.47     10.49 o
   3   4  17     4575.88     4481.30     54.71 o
   4   4  17      454.55      405.20     48.82 o
   5   4  17       51.16       20.09     17.52 o
   6   4  17      273.91      257.70     20.78 o
   7   4  17      465.53      412.21     24.41 o
   8   4  17       43.04       15.73     18.91 o
   9   4  17       72.55       73.74     22.24 o
  10   4  17       66.34       92.93     24.57 o
   1   5  17      405.25      432.38     15.33 o
   2   5  17     1740.29     1676.24     32.87 o
   3   5  17      145.83      132.45     12.19 o
   4   5  17      956.97      993.66     25.14 o
   5   5  17      559.46      540.93     22.86 o
   6   5  17       31.13       32.62     17.06 o
   7   5  17      155.90      162.40     22.20 o
   8   5  17       11.65       17.19     19.25 o
   9   5  17       47.14       38.52     21.44 o
  10   5  17       39.37       37.11     41.61 o
   0   6  17     1383.72     1472.15     50.60 o
   1   6  17       54.47       57.34     10.19 o
   2   6  17       93.86       81.39     12.28 o
   3   6  17     1183.13     1126.40     28.89 o
   4   6  17        0.82       -0.99     10.88 o
   5   6  17      935.42      945.60     27.27 o
   6   6  17      698.72      710.17     27.97 o
   7   6  17       12.46        4.84     17.41 o
   8   6  17      111.32       90.30     20.88 o
   9   6  17        5.36      -16.81     22.83 o
   1   7  17      268.41      279.72     15.27 o
   2   7  17      192.68      209.32     18.72 o
   3   7  17      560.19      527.07     18.04 o
   4   7  17        2.08       -7.21     12.00 o
   5   7  17       95.44      101.39     15.44 o
   6   7  17       14.74       11.72     23.96 o
   7   7  17       28.01        6.80     17.15 o
   8   7  17        4.17       10.68     21.76 o
   9   7  17      238.12      225.37     29.39 o
   0   8  17       61.47       36.35     22.93 o
   1   8  17       79.97       86.20     12.07 o
   2   8  17      602.10      616.90     23.48 o
   3   8  17     1636.81     1647.39     32.00 o
   4   8  17       53.14       64.02     14.54 o
   5   8  17       26.46       26.07     14.13 o
   6   8  17        7.61        4.78     16.97 o
   7   8  17     1052.59     1005.77     39.33 o
   8   8  17       48.75       90.93     24.10 o
   9   8  17       28.22       47.30     28.02 o
   1   9  17      263.70      258.33     21.07 o
   2   9  17       14.88       -5.65     12.92 o
   3   9  17     1122.12     1158.70     35.24 o
   4   9  17      872.04      867.89     31.89 o
   5   9  17      132.70      110.60     19.92 o
   6   9  17      517.53      545.65     27.83 o
   7   9  17      139.95      184.61     24.79 o
   8   9  17      113.23      122.25     28.13 o
   9   9  17       19.89       22.30     26.33 o
   0  10  17       92.39      146.71     34.78 o
   1  10  17      375.58      328.23     20.91 o
   2  10  17      249.05      194.57     19.86 o
   3  10  17     2393.51     2328.52     58.30 o
   4  10  17       84.57       89.04     19.66 o
   5  10  17        0.50      -17.13     17.13 o
   6  10  17        1.97      -18.30     18.66 o
   7  10  17      372.54      409.54     30.10 o
   8  10  17        3.71       -3.20     21.35 o
   9  10  17        9.42       88.06     25.61 o
   1  11  17      233.82      263.10     28.69 o
   2  11  17      307.28      326.96     27.31 o
   3  11  17      278.72      258.54     25.23 o
   4  11  17      116.73       78.90     19.01 o
   5  11  17       93.65       78.82     18.72 o
   6  11  17       17.20        6.58     18.88 o
   7  11  17      214.06      213.51     25.41 o
   8  11  17        7.27        2.30     21.86 o
   9  11  17       27.14       62.08     84.84 o
   0  12  17      790.96      793.48     60.08 o
   1  12  17      644.28      677.31     38.89 o
   2  12  17      668.19      747.15     45.25 o
   3  12  17      147.24      150.24     25.09 o
   4  12  17       92.24       82.55     23.32 o
   5  12  17        0.90       -1.64     16.96 o
   6  12  17       34.80       22.66     21.12 o
   7  12  17       54.24       87.87     22.38 o
   8  12  17        0.00       16.86     24.15 o
   1  13  17       72.83       42.42     24.99 o
   2  13  17      463.59      425.09     45.15 o
   3  13  17        3.13        5.17     27.56 o
   4  13  17      280.85      280.91     43.61 o
   5  13  17        7.58        1.06     17.06 o
   6  13  17       30.40       64.73     21.35 o
   7  13  17       58.41       98.15     23.62 o
   8  13  17        0.86      -14.18     23.64 o
   0  14  17     2467.41     2354.99    100.90 o
   1  14  17       47.78       21.11     24.92 o
   2  14  17        3.87      -24.94     26.15 o
   3  14  17      565.08      593.53     44.02 o
   4  14  17       37.31       61.56     30.37 o
   5  14  17       84.26       72.04     20.08 o
   6  14  17       46.45       40.64     20.99 o
   7  14  17       13.26       38.68     22.46 o
   1  15  17     1378.34     1365.78    113.14 o
   2  15  17        6.77       -0.87     34.83 o
   3  15  17      212.11      175.46     34.64 o
   4  15  17      344.53      361.75     40.99 o
   5  15  17        1.11      -20.68     20.68 o
   6  15  17       33.63       51.82     25.38 o
   7  15  17       43.10        4.47     25.18 o
   0  16  17      171.24      113.54     42.86 o
   1  16  17      308.78      425.76     52.55 o
   2  16  17      293.56      299.17     38.71 o
   3  16  17      146.75      116.28     35.02 o
   4  16  17       86.55       53.35     30.50 o
   5  16  17        0.75       -8.98     22.04 o
   6  16  17       18.94      -20.69     23.51 o
   7  16  17        3.53       24.83     43.45 o
   1  17  17      140.37      106.98     32.74 o
   2  17  17       29.66       19.16     29.63 o
   3  17  17        0.03      -16.28     27.96 o
   4  17  17        0.03       -7.80     34.03 o
   5  17  17       43.39       51.43     25.23 o
   6  17  17       14.29        5.59     24.42 o
   0  18  17      452.15      345.57     66.22 o
   1  18  17        3.68      -14.63     28.54 o
   2  18  17       10.25      -27.44     27.44 o
   3  18  17       38.94      -28.86     28.86 o
   4  18  17        7.92       -3.80     30.47 o
   5  18  17       22.34       40.57     23.96 o
   1  19  17       22.29       94.15     42.42 o
   2  19  17       47.84       36.51     32.13 o
   3  19  17       80.03       62.38     34.81 o
   4  19  17       40.19       72.47     35.13 o
   5  19  17       18.14       72.42     41.39 o
   0  20  17      361.04      436.61     74.49 o
   1  20  17        0.07       -4.18     35.83 o
   2  20  17        6.88      -19.92     34.30 o
   3  20  17        0.01       53.19     48.43 o
   4  20  17        2.66       64.15     80.70 o
   1  21  17       64.94      173.81     46.07 o
   2  21  17       31.71       18.00     38.26 o
   0   0  18    16448.42    16746.17    366.92 o
   1   0  18      516.06      535.09     17.85 o
   2   0  18      512.06      522.95     21.22 o
   3   0  18       60.84       25.13     34.70 o
   4   0  18      269.13      257.96     19.39 o
   5   0  18       97.03      102.02     30.25 o
   6   0  18     2174.53     2397.04    143.59 o
   7   0  18      641.63      666.94     59.35 o
   8   0  18        0.01      -34.61     34.61 o
   9   0  18      280.24      365.36     55.81 o
  10   0  18       51.10       73.39     34.04 o
   1   1  18       27.43       80.72     22.52 o
   2   1  18      834.19      939.01     20.22 o
   3   1  18       10.72       27.47     11.48 o
   4   1  18      764.70      785.69     20.67 o
   5   1  18       69.70       93.11     15.85 o
   6   1  18       44.38       41.13     16.84 o
   7   1  18       53.16       10.14     18.38 o
   8   1  18      129.86      105.64     21.86 o
   9   1  18        6.23       30.46     20.90 o
  10   1  18       33.01       15.01     22.30 o
   0   2  18      216.44      270.29     13.14 o
   1   2  18      283.97      397.78     26.88 o
   2   2  18     1239.49     1203.51     29.08 o
   3   2  18     1379.04     1428.10     24.78 o
   4   2  18      128.67      103.14     15.47 o
   5   2  18     2999.80     3008.72     87.92 o
   6   2  18      157.91      150.45     18.65 o
   7   2  18      508.22      501.08     26.57 o
   8   2  18      378.80      353.26     26.06 o
   9   2  18       30.08       35.90     21.49 o
  10   2  18       32.13       25.52     23.67 o
   1   3  18      812.42      848.06     20.78 o
   2   3  18       23.98       32.59      8.72 o
   3   3  18     1461.20     1368.79     24.51 o
   4   3  18     1820.66     1538.16    139.55 o
   5   3  18        5.63      -13.37     13.37 o
   6   3  18      659.44      584.42     25.94 o
   7   3  18       19.17       -6.58     17.35 o
   8   3  18       30.46       25.30     27.30 o
   9   3  18       13.15       -5.74     20.58 o
  10   3  18        3.82      -21.84     25.42 o
   0   4  18       32.92      -10.23     16.24 o
   1   4  18      115.93      107.89     10.50 o
   2   4  18      313.21      364.81     23.33 o
   3   4  18      502.26      467.12     15.35 o
   4   4  18       85.51      117.00     13.11 o
   5   4  18        5.19       28.01     14.00 o
   6   4  18      280.15      277.24     21.46 o
   7   4  18       92.16       71.60     18.58 o
   8   4  18      205.48      202.81     22.41 o
   9   4  18       52.87       30.06     24.68 o
  10   4  18       21.72       -7.15     51.92 o
   1   5  18        0.58        3.28      8.86 o
   2   5  18       26.20       19.33     14.04 o
   3   5  18        8.40        4.04      8.51 o
   4   5  18       25.07       35.85     11.87 o
   5   5  18     1931.60     1754.75     38.86 o
   6   5  18     3276.68     3026.80     56.50 o
   7   5  18      358.77      339.95     23.14 o
   8   5  18        0.02       -8.77     21.88 o
   9   5  18       21.35      -13.70     23.20 o
   0   6  18       18.06       40.94     19.80 o
   1   6  18       18.69       27.60      9.25 o
   2   6  18     1066.42     1126.02     27.88 o
   3   6  18     1265.50     1329.32     24.84 o
   4   6  18       28.41       27.65     12.63 o
   5   6  18      322.03      298.24     18.42 o
   6   6  18       97.60      108.95     17.90 o
   7   6  18       17.66        7.13     20.87 o
   8   6  18        0.91      -20.67     20.67 o
   9   6  18       33.83       29.23     24.38 o
   1   7  18       69.02       98.40     23.48 o
   2   7  18      242.10      217.67     15.84 o
   3   7  18      108.33      134.89     15.06 o
   4   7  18      259.05      201.52     18.01 o
   5   7  18      303.10      297.90     21.14 o
   6   7  18       31.54       19.35     19.20 o
   7   7  18        0.00        2.86     19.46 o
   8   7  18      339.94      329.73     29.29 o
   9   7  18       60.93       90.67     26.08 o
   0   8  18      248.90      255.08     29.21 o
   1   8  18       71.04       50.54     11.91 o
   2   8  18      262.02      305.31     17.54 o
   3   8  18      196.00      206.33     21.69 o
   4   8  18     1645.34     1578.95     39.27 o
   5   8  18     1037.86      897.69    122.26 o
   6   8  18       73.36       74.66     24.19 o
   7   8  18       16.84       14.13     20.15 o
   8   8  18        0.59        4.61     21.79 o
   9   8  18       10.09      -12.37     25.25 o
   1   9  18     1658.34     1678.35     46.45 o
   2   9  18     1990.18     2012.54     42.98 o
   3   9  18      436.23      480.87     28.03 o
   4   9  18      478.19      504.31     25.81 o
   5   9  18      378.51      302.39     61.30 o
   6   9  18       42.05       36.04     18.04 o
   7   9  18      506.33      568.93     32.25 o
   8   9  18      115.83      160.32     26.16 o
   9   9  18        0.16      -22.92     22.92 o
   0  10  18     4301.35     4685.07    142.65 o
   1  10  18      861.62      838.76     40.75 o
   2  10  18       21.17       18.02     14.92 o
   3  10  18      340.31      365.22     26.05 o
   4  10  18      246.61      224.65     26.22 o
   5  10  18       33.65       30.68     12.09 o
   6  10  18       34.10      -12.56     17.55 o
   7  10  18       15.90       18.13     21.43 o
   8  10  18      263.71      309.05     29.92 o
   9  10  18        4.38       -5.58     69.32 o
   1  11  18     1576.66     1380.54     51.49 o
   2  11  18      136.71      124.72     26.51 o
   3  11  18      267.48      350.99     27.38 o
   4  11  18      217.58      198.59     22.15 o
   5  11  18       87.91       60.60     14.47 o
   6  11  18       69.46       71.46     20.49 o
   7  11  18       15.58       10.76     19.30 o
   8  11  18       66.54       67.62     30.48 o
   0  12  18      636.04      758.26     58.93 o
   1  12  18      373.05      327.41     32.45 o
   2  12  18      780.26      831.02     53.46 o
   3  12  18      157.90      118.15     31.34 o
   4  12  18      402.46      384.19     30.19 o
   5  12  18       15.09       24.57     13.27 o
   6  12  18       83.26       74.56     20.35 o
   7  12  18      215.43      269.98     26.53 o
   8  12  18       23.78       22.52     27.70 o
   1  13  18      561.94      573.74     38.76 o
   2  13  18        2.16      -26.82     31.72 o
   3  13  18       51.22       40.78     30.38 o
   4  13  18        0.03      -13.68     36.77 o
   5  13  18      110.28      123.27     24.59 o
   6  13  18       51.48       78.89     21.64 o
   7  13  18        1.81       -5.32     20.98 o
   8  13  18      120.09      157.05     27.75 o
   0  14  18       94.35       93.05     40.11 o
   1  14  18      398.59      424.54     36.22 o
   2  14  18      366.57      281.96     37.12 o
   3  14  18      242.98      270.50     36.83 o
   4  14  18        0.89      -42.29     42.29 o
   5  14  18       38.87        1.98     23.30 o
   6  14  18       84.21       87.22     26.33 o
   7  14  18        0.09        0.29     25.05 o
   1  15  18       14.44       22.58     25.94 o
   2  15  18      626.81      568.63     59.11 o
   3  15  18      248.71      239.12     35.53 o
   4  15  18        5.59       22.39     29.88 o
   5  15  18      160.08      154.33     27.40 o
   6  15  18       41.59       50.54     25.36 o
   7  15  18       18.34        8.03     25.00 o
   0  16  18      277.45      268.19     50.44 o
   1  16  18        0.07       -6.33     28.83 o
   2  16  18       59.94       63.38     31.80 o
   3  16  18       25.58      -14.02     35.23 o
   4  16  18       14.77        7.53     30.91 o
   5  16  18      108.11      121.34     35.24 o
   6  16  18        0.07      -11.03     24.28 o
   1  17  18       26.47       63.82     31.85 o
   2  17  18       16.95       -2.29     28.70 o
   3  17  18        3.96      -22.47     28.48 o
   4  17  18        3.91       28.50     32.32 o
   5  17  18        4.33       11.05     23.82 o
   6  17  18        0.00       -2.32     27.18 o
   0  18  18        6.70       31.04     49.66 o
   1  18  18        0.05      -18.26     29.80 o
   2  18  18       68.72       86.89     55.12 o
   3  18  18        4.51        3.86     29.32 o
   4  18  18        7.23      -11.29     31.65 o
   5  18  18        4.11        8.70     24.79 o
   1  19  18      117.47       73.76     37.12 o
   2  19  18        1.29      -26.68     26.68 o
   3  19  18       35.39       70.50     34.50 o
   4  19  18        0.64       52.37     35.02 o
   0  20  18       64.42       51.73     51.73 o
   1  20  18        0.06       30.72     44.49 o
   2  20  18        2.99        0.02     33.15 o
   3  20  18       13.28       -3.98     33.52 o
   1  21  18       37.15       23.80     40.97 o
   1   1  19      203.85      237.58     12.64 o
   2   1  19      461.64      486.11     14.21 o
   3   1  19     3735.14     4079.69    122.56 o
   4   1  19       12.78       16.07     16.47 o
   5   1  19       46.06       37.49     14.65 o
   6   1  19        5.50      -17.84     17.84 o
   7   1  19      612.81      708.50     30.38 o
   8   1  19      365.05      437.97     36.24 o
   9   1  19       34.81       39.80     21.72 o
  10   1  19       70.18       58.60     61.56 o
   0   2  19       10.07        3.48      7.41 o
   1   2  19      183.19      208.74     12.26 o
   2   2  19      422.45      459.84     13.85 o
   3   2  19      395.63      402.48     14.53 o
   4   2  19       19.16        5.70     10.66 o
   5   2  19      691.76      687.29     34.13 o
   6   2  19      206.71      196.42     19.60 o
   7   2  19      199.93      191.06     20.90 o
   8   2  19       46.48       57.42     23.98 o
   9   2  19       12.29       39.69     21.20 o
   1   3  19       64.68       65.17     12.97 o
   2   3  19     1246.23     1289.15     28.49 o
   3   3  19     3973.46     3941.12     50.29 o
   4   3  19      343.26      378.37     16.01 o
   5   3  19       35.63       12.60     14.74 o
   6   3  19       60.55       63.99     17.12 o
   7   3  19       67.97       36.90     18.09 o
   8   3  19        3.14       -7.49     23.91 o
   9   3  19        1.44       19.28     24.34 o
   0   4  19        0.23      -11.78     18.87 o
   1   4  19      470.94      382.19     15.32 o
   2   4  19       39.31       15.84     14.89 o
   3   4  19        6.01        1.26      8.93 o
   4   4  19      111.57      117.38     13.55 o
   5   4  19      945.16      883.17     28.70 o
   6   4  19      149.78      168.03     18.88 o
   7   4  19      288.57      279.50     22.87 o
   8   4  19       41.42       47.83     23.26 o
   9   4  19       34.63       -7.18     29.27 o
   1   5  19        4.74        6.11     14.51 o
   2   5  19      754.28      736.64     22.89 o
   3   5  19      724.46      700.36     21.40 o
   4   5  19       10.24       -4.32     13.31 o
   5   5  19     1016.39     1004.46     44.40 o
   6   5  19      382.71      398.53     26.79 o
   7   5  19       48.17       48.67     22.24 o
   8   5  19      119.37       95.08     23.52 o
   9   5  19        1.23      -22.53     22.53 o
   0   6  19      412.25      423.98     31.82 o
   1   6  19        0.00      -13.46     13.46 o
   2   6  19      290.88      286.86     16.52 o
   3   6  19        0.44      -11.01     11.01 o
   4   6  19       10.48       -8.41     13.73 o
   5   6  19     3244.71     3042.10     83.83 o
   6   6  19       12.77      -10.80     18.56 o
   7   6  19      421.42      404.72     29.45 o
   8   6  19        0.79      -17.53     21.11 o
   9   6  19        0.43      -24.29     24.29 o
   1   7  19      101.94      108.84     18.48 o
   2   7  19      128.32      128.31     14.72 o
   3   7  19      776.53      727.19     22.55 o
   4   7  19       15.44        1.53     14.59 o
   5   7  19      441.31      313.75     59.00 o
   6   7  19        6.67       -8.12     18.62 o
   7   7  19      196.17      171.78     23.65 o
   8   7  19        3.19        2.41     30.66 o
   9   7  19      107.58      100.34     26.09 o
   0   8  19      829.56      742.52     58.12 o
   1   8  19       73.09       59.01     17.45 o
   2   8  19      528.47      590.82     22.83 o
   3   8  19        6.16        3.15     15.56 o
   4   8  19        5.40        9.34     15.31 o
   5   8  19      772.54      700.68     95.40 o
   6   8  19        7.98       28.16     17.65 o
   7   8  19       14.77        2.45     19.67 o
   8   8  19       83.84      119.68     24.94 o
   9   8  19        1.76       -6.59     23.88 o
   1   9  19      894.49      835.25     32.89 o
   2   9  19       31.86       61.47     19.26 o
   3   9  19       25.78       46.36     17.86 o
   4   9  19        9.59       23.23     16.28 o
   5   9  19      438.79      451.26     25.43 o
   6   9  19      201.84      161.96     24.30 o
   7   9  19      240.20      220.99     25.44 o
   8   9  19        1.33        8.69     22.18 o
   9   9  19       52.89       61.31     28.84 o
   0  10  19      235.34      198.80     37.51 o
   1  10  19        0.01       13.16     20.07 o
   2  10  19      352.70      385.70     28.29 o
   3  10  19      144.60      182.57     30.86 o
   4  10  19        2.00        3.15     23.08 o
   5  10  19       42.58       66.03     18.05 o
   6  10  19        1.47       -6.30     17.34 o
   7  10  19       98.44      110.61     23.36 o
   8  10  19      167.05      184.03     27.23 o
   1  11  19        0.15      -21.54     21.54 o
   2  11  19      107.90      134.87     23.62 o
   3  11  19      781.10      819.97     82.07 o
   4  11  19      457.66      433.33     31.13 o
   5  11  19     1452.85     1298.61     40.88 o
   6  11  19       13.85       17.34     18.73 o
   7  11  19        4.30        8.76     23.22 o
   8  11  19       36.27       21.00     23.56 o
   0  12  19      166.77      153.50     40.42 o
   1  12  19        0.68       10.83     24.16 o
   2  12  19       90.17      107.52     26.18 o
   3  12  19        2.01       14.59     27.84 o
   4  12  19       54.10       42.57     29.52 o
   5  12  19       62.88       37.93     32.85 o
   6  12  19        0.68      -21.88     21.88 o
   7  12  19      218.15      305.58     26.84 o
   8  12  19       11.26       70.94     25.42 o
   1  13  19      257.14      276.45     31.73 o
   2  13  19        0.40      -16.28     25.23 o
   3  13  19       52.85       60.64     29.49 o
   4  13  19       24.48       -1.10     29.04 o
   5  13  19       47.25       70.97     24.23 o
   6  13  19      265.28      233.66     29.44 o
   7  13  19      142.60      112.11     28.44 o
   0  14  19      393.60      487.92    153.13 o
   1  14  19      488.98      542.37     39.98 o
   2  14  19      363.09      323.20     50.82 o
   3  14  19      276.00      345.90     54.70 o
   4  14  19      168.90      138.03     34.16 o
   5  14  19       47.98       80.43     25.16 o
   6  14  19        0.33       15.77     23.46 o
   7  14  19       20.76        5.67     33.15 o
   1  15  19      200.11      188.18     31.69 o
   2  15  19        0.35       -9.10     27.94 o
   3  15  19       79.20       49.52     29.94 o
   4  15  19       81.54       66.94     32.85 o
   5  15  19       51.41       12.70     23.24 o
   6  15  19       10.56        8.67     25.98 o
   7  15  19       31.60       22.76     41.39 o
   0  16  19      200.53      338.53     51.17 o
   1  16  19        2.60       14.38     29.67 o
   2  16  19        6.45       -2.38     27.05 o
   3  16  19       23.99       35.54     40.88 o
   4  16  19        3.66       26.09     39.70 o
   5  16  19        9.45       26.18     24.57 o
   6  16  19        2.17        5.26     24.72 o
   1  17  19      156.32      139.77     35.24 o
   2  17  19        3.24      -27.79     27.79 o
   3  17  19        4.77      -34.66     47.19 o
   4  17  19       63.22       83.05     35.27 o
   5  17  19        2.45      -23.32     23.32 o
   0  18  19      226.18      258.66     66.22 o
   1  18  19      150.23       92.12     35.75 o
   2  18  19       34.82       45.23     32.98 o
   3  18  19       27.19       19.26     30.86 o
   4  18  19        0.55       27.83     33.69 o
   5  18  19       17.71       51.81     26.28 o
   1  19  19       13.51        5.20     33.01 o
   2  19  19        0.03      -31.34     31.34 o
   3  19  19        4.79       90.59     39.61 o
   4  19  19        2.50       15.05     34.05 o
   0  20  19      147.21      206.93     66.22 o
   1  20  19       25.85       40.44     40.06 o
   2  20  19       34.10        6.28     42.90 o
   3  20  19       11.58      -47.59     76.56 o
   0   0  20     6521.66     6411.22    324.87 o
   1   0  20     1080.43     1228.22    137.08 o
   2   0  20      329.69      401.04     20.74 o
   3   0  20      517.74      623.19     27.05 o
   4   0  20     5872.79     5877.00    106.40 o
   5   0  20      748.70      760.81     37.76 o
   6   0  20       60.11       44.50     24.16 o
   7   0  20        1.43       15.22     24.38 o
   8   0  20      356.54      478.47     43.78 o
   9   0  20       27.22      -27.92     27.92 o
   1   1  20     2894.54     2946.34     40.85 o
   2   1  20      145.51      161.27     13.56 o
   3   1  20       27.00       47.42      9.65 o
   4   1  20     1017.38      985.28     32.90 o
   5   1  20       57.20       17.07     15.03 o
   6   1  20       17.91       24.63     20.48 o
   7   1  20        3.30        9.72     17.40 o
   8   1  20        0.13       40.84     20.54 o
   9   1  20      107.44      103.04     26.43 o
   0   2  20     7102.52     6782.76    142.18 o
   1   2  20      151.03      154.51     16.33 o
   2   2  20      257.96      229.41     12.63 o
   3   2  20      137.54      144.03     11.26 o
   4   2  20      379.54      377.20     18.80 o
   5   2  20       34.15       52.56     20.36 o
   6   2  20      300.87      372.40     31.46 o
   7   2  20      532.13      633.97     28.65 o
   8   2  20      541.50      599.54     34.28 o
   9   2  20       48.44       66.79     25.23 o
   1   3  20      711.49      792.48     21.21 o
   2   3  20      151.40      165.58     13.84 o
   3   3  20        2.14       26.82      9.41 o
   4   3  20     1637.70     1531.42     32.09 o
   5   3  20      333.32      313.45     20.12 o
   6   3  20      333.95      288.64     21.49 o
   7   3  20      508.43      515.33     31.17 o
   8   3  20       40.84        6.60     22.23 o
   9   3  20      222.64      206.77     36.82 o
   0   4  20     2147.06     2107.45     63.68 o
   1   4  20      419.12      436.50     16.06 o
   2   4  20      323.03      328.47     15.32 o
   3   4  20      151.59      149.53     13.45 o
   4   4  20      847.03      803.16     26.19 o
   5   4  20      130.97      124.56     19.17 o
   6   4  20       48.31       54.75     20.33 o
   7   4  20       59.77       40.48     21.60 o
   8   4  20      121.88      127.20     24.99 o
   9   4  20       48.52       13.94     25.40 o
   1   5  20      138.80      162.29     17.92 o
   2   5  20      106.31      145.53     13.66 o
   3   5  20        8.67       -0.16     10.81 o
   4   5  20      283.74      276.33     18.87 o
   5   5  20      151.62       87.22     31.36 o
   6   5  20     1343.01     1329.73     42.06 o
   7   5  20        0.00      -18.97     18.97 o
   8   5  20        2.16       -8.68     20.99 o
   9   5  20       88.34       71.28     26.39 o
   0   6  20      281.63      297.97     30.34 o
   1   6  20      421.99      401.33     23.51 o
   2   6  20       28.74        2.77     11.96 o
   3   6  20       33.04       18.89     11.78 o
   4   6  20       70.35       51.80     15.63 o
   5   6  20      423.42      401.25     39.79 o
   6   6  20       16.63       15.93     19.31 o
   7   6  20       64.11       47.06     21.23 o
   8   6  20      138.27      189.65     26.56 o
   9   6  20       12.26        6.54     23.80 o
   1   7  20        9.40       21.07     16.55 o
   2   7  20      496.34      549.61     27.19 o
   3   7  20       11.32       -4.68     12.06 o
   4   7  20       21.19        4.86     15.04 o
   5   7  20       33.44       36.90     17.38 o
   6   7  20     1220.84     1151.31     54.76 o
   7   7  20       89.25      105.31     22.62 o
   8   7  20       31.87       13.17     22.18 o
   9   7  20       13.35       11.53     25.13 o
   0   8  20      162.64      196.82     61.51 o
   1   8  20      504.93      475.47     26.49 o
   2   8  20      897.75      899.81     34.72 o
   3   8  20        1.97      -15.23     15.23 o
   4   8  20        0.08      -14.66     14.66 o
   5   8  20      902.14      873.55     32.12 o
   6   8  20        3.27      -12.91     18.05 o
   7   8  20       26.15       30.11     27.41 o
   8   8  20      200.58      115.94     37.24 o
   9   8  20        6.58       -1.86     23.77 o
   1   9  20      897.76      951.61     35.53 o
   2   9  20      646.29      668.81     31.09 o
   3   9  20     1389.94     1335.75     46.75 o
   4   9  20      377.46      370.64     28.84 o
   5   9  20       28.97       25.68     17.29 o
   6   9  20      463.06      483.58     27.60 o
   7   9  20        2.88      -19.45     19.45 o
   8   9  20      199.30      268.08     28.83 o
   0  10  20      333.74      323.74     36.08 o
   1  10  20      229.57      221.93     23.51 o
   2  10  20     1343.77     1346.71     42.25 o
   3  10  20        0.42      -14.45     23.97 o
   4  10  20     1817.69     1755.47     50.28 o
   5  10  20      263.64      217.48     25.24 o
   6  10  20        0.27       14.15     17.92 o
   7  10  20       13.26       -3.14     21.17 o
   8  10  20       47.32       24.49     24.24 o
   1  11  20        0.87       -5.14     20.51 o
   2  11  20       53.44       -7.64     20.88 o
   3  11  20      309.05      290.36     35.86 o
   4  11  20       35.33       57.00     30.17 o
   5  11  20      148.53      115.58     26.52 o
   6  11  20       42.77       54.28     22.76 o
   7  11  20       17.16       49.65     24.90 o
   8  11  20        7.97       16.70     26.39 o
   0  12  20       13.73       30.88     35.09 o
   1  12  20      157.05      169.57     29.04 o
   2  12  20       65.19       27.16     27.18 o
   3  12  20      796.70      834.09     53.61 o
   4  12  20        0.18      -20.18     20.18 o
   5  12  20        1.32      -20.63     20.63 o
   6  12  20      253.19      278.67     28.67 o
   7  12  20        2.19       39.18     24.16 o
   8  12  20       64.42       39.74     39.05 o
   1  13  20      357.68      349.23     34.94 o
   2  13  20        4.34      -15.21     24.46 o
   3  13  20      580.95      605.58     46.15 o
   4  13  20       38.86       38.56     39.20 o
   5  13  20        0.41       51.55     22.81 o
   6  13  20      163.73      232.84     30.44 o
   7  13  20        2.18       18.79     25.03 o
   0  14  20       93.36      116.47     40.96 o
   1  14  20      315.08      346.71     35.66 o
   2  14  20      528.34      597.52     50.35 o
   3  14  20        7.90       14.73     29.11 o
   4  14  20      441.97      380.77     42.15 o
   5  14  20        4.09       13.39     23.41 o
   6  14  20      229.15      271.10     31.79 o
   7  14  20       14.54      -16.12     26.46 o
   1  15  20        6.84       30.37     26.21 o
   2  15  20      119.51      115.16     32.74 o
   3  15  20      318.56      313.44     39.79 o
   4  15  20      104.57      162.96     36.38 o
   5  15  20       24.88      -12.82     22.86 o
   6  15  20        4.71      -12.06     23.63 o
   0  16  20      300.98      315.73     52.03 o
   1  16  20       17.50       14.60     36.06 o
   2  16  20        0.30       26.76     30.02 o
   3  16  20       59.93       41.00     31.85 o
   4  16  20       47.37       27.18     31.60 o
   5  16  20      146.43      263.46     32.04 o
   6  16  20        0.78      -24.22     25.09 o
   1  17  20       68.31       63.42     45.53 o
   2  17  20      111.22      107.97     34.59 o
   3  17  20        7.84       -3.82     31.21 o
   4  17  20        8.18        9.04     32.01 o
   5  17  20       33.31       67.43     27.44 o
   0  18  20       47.72       97.26     53.80 o
   1  18  20        1.38      -16.85     30.88 o
   2  18  20       14.41       31.27     31.14 o
   3  18  20       55.75       64.98     35.75 o
   4  18  20       35.61       17.29     35.35 o
   1  19  20        4.40      -19.43     50.91 o
   2  19  20       22.84       31.10     34.13 o
   3  19  20        8.84        2.19     61.43 o
   0  20  20      383.73      475.93     82.77 o
   1  20  20        7.80      -23.70     47.59 o
   2  20  20       45.78       50.39     36.93 o
   1   1  21      437.95      457.08     13.75 o
   2   1  21     2320.75     2504.76     56.04 o
   3   1  21      929.56      924.36     27.47 o
   4   1  21      727.55      757.84     27.52 o
   5   1  21      226.75      229.69     27.45 o
   6   1  21      280.65      293.84     22.07 o
   7   1  21      344.72      410.58     25.16 o
   8   1  21        6.09       -4.77     20.91 o
   9   1  21        1.67        7.13     24.53 o
   0   2  21      682.00      751.58     37.45 o
   1   2  21       71.39       83.47     11.20 o
   2   2  21      100.67      115.86     11.70 o
   3   2  21      113.46      107.84     12.23 o
   4   2  21      198.80      175.54     20.86 o
   5   2  21      241.55      234.33     18.39 o
   6   2  21      244.60      282.01     25.22 o
   7   2  21      129.42      128.81     22.93 o
   8   2  21      148.49      149.43     25.99 o
   9   2  21        0.28       13.84     23.44 o
   1   3  21      122.49      164.92     16.69 o
   2   3  21     3804.04     3780.76     58.25 o
   3   3  21     1072.35     1065.60     27.18 o
   4   3  21      478.23      476.77     22.70 o
   5   3  21      153.53      147.72     19.30 o
   6   3  21      281.20      302.09     47.18 o
   7   3  21        9.83       18.02     20.22 o
   8   3  21       20.27        0.63     22.20 o
   9   3  21      146.68      175.84     27.92 o
   0   4  21       23.47       33.46     21.14 o
   1   4  21      249.97      287.85     20.64 o
   2   4  21      210.37      239.19     13.81 o
   3   4  21      103.19      105.82     12.93 o
   4   4  21        2.74      -12.92     12.92 o
   5   4  21      934.33      912.87     40.05 o
   6   4  21      460.72      453.27     27.76 o
   7   4  21       72.73       63.51     21.68 o
   8   4  21       15.49       16.78     22.36 o
   9   4  21       48.10       88.66     26.53 o
   1   5  21      139.76      104.27     17.82 o
   2   5  21       53.91       54.40     14.69 o
   3   5  21      412.53      355.42     23.07 o
   4   5  21      123.91      153.10     16.11 o
   5   5  21       18.11       13.49     17.26 o
   6   5  21      580.98      649.63     31.59 o
   7   5  21        0.08      -12.17     20.10 o
   8   5  21        0.00       -3.14     22.89 o
   9   5  21       52.82       31.34     24.38 o
   0   6  21     1150.89     1125.60    106.79 o
   1   6  21        0.89      -14.98     15.69 o
   2   6  21      191.69      192.36     21.34 o
   3   6  21      177.48      205.53     17.86 o
   4   6  21      490.65      443.37     22.80 o
   5   6  21       89.89       82.48     17.76 o
   6   6  21       39.95        7.31     19.28 o
   7   6  21       85.02       76.50     22.69 o
   8   6  21        3.30       28.80     23.52 o
   9   6  21        2.75       -2.73     25.31 o
   1   7  21      251.57      205.17     21.38 o
   2   7  21      685.51      736.27     31.45 o
   3   7  21      126.05      173.47     24.47 o
   4   7  21       15.58       14.80     15.67 o
   5   7  21      370.78      320.94     23.36 o
   6   7  21      438.74      433.18     29.04 o
   7   7  21       23.61       -7.95     23.76 o
   8   7  21       16.30       -0.74     22.09 o
   9   7  21       14.11       31.12     30.63 o
   0   8  21     2714.33     2673.08     80.36 o
   1   8  21      429.82      419.29     26.63 o
   2   8  21     3730.08     3547.80     73.73 o
   3   8  21      606.53      502.24     32.21 o
   4   8  21       51.65       75.40     20.08 o
   5   8  21       23.10       -7.59     16.49 o
   6   8  21       71.26       83.86     19.70 o
   7   8  21      299.32      344.04     28.23 o
   8   8  21       21.80       32.43     23.57 o
   1   9  21      362.47      386.84     26.86 o
   2   9  21       84.51       85.21     21.45 o
   3   9  21      731.63      705.16     38.95 o
   4   9  21       24.55       28.16     19.67 o
   5   9  21       60.61       29.49     20.48 o
   6   9  21      452.42      363.57     55.22 o
   7   9  21       13.17       19.19     21.66 o
   8   9  21        4.46       19.65     23.03 o
   0  10  21     2858.58     2648.44     83.76 o
   1  10  21       74.38       51.61     20.72 o
   2  10  21      143.14      134.18     22.97 o
   3  10  21        7.18      -20.98     22.51 o
   4  10  21      124.83      136.63     23.00 o
   5  10  21      185.77      170.64     24.73 o
   6  10  21      286.79      311.20     28.82 o
   7  10  21        3.42      -21.14     24.83 o
   8  10  21        1.33       22.26     26.03 o
   1  11  21       32.32        9.08     20.65 o
   2  11  21      143.95      160.04     25.73 o
   3  11  21       11.65      -23.38     23.38 o
   4  11  21       38.77       32.08     19.46 o
   5  11  21        9.22      -18.13     20.07 o
   6  11  21        5.51       23.07     21.51 o
   7  11  21        4.12       46.29     30.76 o
   8  11  21       34.73       41.48     28.07 o
   0  12  21       54.96       82.39     53.80 o
   1  12  21        0.01      -20.60     20.60 o
   2  12  21      654.95      674.00     40.71 o
   3  12  21      297.92      283.96     36.54 o
   4  12  21       72.89       71.40     31.36 o
   5  12  21        2.01       15.96     20.57 o
   6  12  21       44.49       79.51     32.37 o
   7  12  21        0.67      -20.54     23.57 o
   1  13  21      320.04      329.49     34.92 o
   2  13  21      276.46      258.87     32.74 o
   3  13  21      321.90      396.67     40.78 o
   4  13  21        0.06       -6.22     27.78 o
   5  13  21       20.49       41.04     23.55 o
   6  13  21       26.36       10.21     22.20 o
   7  13  21       45.46       52.71     24.51 o
   0  14  21       77.85       56.94     39.32 o
   1  14  21      487.60      463.66     38.64 o
   2  14  21      963.27      902.41     54.30 o
   3  14  21       13.00        5.43     29.51 o
   4  14  21      422.50      388.54     46.93 o
   5  14  21       45.01       57.35     25.61 o
   6  14  21       19.29       37.64     25.91 o
   7  14  21       15.13       74.49     86.91 o
   1  15  21        0.38       23.46     27.64 o
   2  15  21        7.17       24.85     30.23 o
   3  15  21      127.48      178.62     35.53 o
   4  15  21      128.19      163.71     36.90 o
   5  15  21        8.40        7.61     23.59 o
   6  15  21       90.02      138.29     29.86 o
   0  16  21      256.67      339.33     60.01 o
   1  16  21        0.37      -26.41     26.41 o
   2  16  21        0.11       -8.54     28.32 o
   3  16  21      147.14       99.12     45.41 o
   4  16  21       98.45      112.44     42.27 o
   5  16  21        5.92       15.24     24.93 o
   1  17  21       56.26       73.15     38.22 o
   2  17  21       34.54       33.83     40.65 o
   3  17  21        5.85       -8.57     31.53 o
   4  17  21      325.34      399.64     94.68 o
   5  17  21        1.25       13.29     25.89 o
   0  18  21      171.11      151.59     50.44 o
   1  18  21        2.55        4.51     31.60 o
   2  18  21       14.50        1.82     31.93 o
   3  18  21       88.63       87.83     36.90 o
   4  18  21        7.06        8.42     34.95 o
   1  19  21      284.00      441.99     49.41 o
   2  19  21       70.82      142.01     38.76 o
   3  19  21        0.20      -37.20     40.47 o
   0  20  21       50.68      198.65     66.22 o
   1  20  21       29.34       51.51     61.04 o
   0   0  22     1457.44     1556.72     40.42 o
   1   0  22      618.49      577.67     20.32 o
   2   0  22     2989.45     3296.96    146.17 o
   3   0  22      907.46      911.54     31.77 o
   4   0  22        5.75      -10.99     17.32 o
   5   0  22      864.67      968.84     51.11 o
   6   0  22       35.46       28.37     22.88 o
   7   0  22      154.21      190.85     57.94 o
   8   0  22       12.73       34.23     37.20 o
   9   0  22      101.88      101.36     50.70 o
   1   1  22      393.46      384.99     13.42 o
   2   1  22     3539.22     3747.92     60.62 o
   3   1  22       20.22       40.82     15.48 o
   4   1  22     1676.49     1713.34     45.65 o
   5   1  22     1432.89     1350.38     58.68 o
   6   1  22      631.13      630.97     36.23 o
   7   1  22       64.16      107.43     22.91 o
   8   1  22       41.00       40.84     27.78 o
   9   1  22        6.92       -6.26     29.77 o
   0   2  22     1510.73     1300.45     48.87 o
   1   2  22       99.34       78.16      9.89 o
   2   2  22     1735.33     1865.74     32.78 o
   3   2  22        0.16      -10.27     10.27 o
   4   2  22       42.73       27.49     14.96 o
   5   2  22      455.14      381.74     24.19 o
   6   2  22     1110.94     1217.23     40.44 o
   7   2  22       77.71      103.48     22.57 o
   8   2  22       20.69       39.49     23.03 o
   9   2  22       52.13       49.68     30.78 o
   1   3  22       85.14       60.18     15.94 o
   2   3  22       36.81       58.59     12.84 o
   3   3  22      671.95      614.58     20.94 o
   4   3  22       94.93       71.52     21.61 o
   5   3  22      139.21       72.66     23.41 o
   6   3  22      431.75      456.97     31.90 o
   7   3  22       10.68       12.06     19.79 o
   8   3  22       77.28      116.80     24.56 o
   9   3  22       26.05       49.30     26.32 o
   0   4  22     3293.00     3284.16     86.43 o
   1   4  22        0.14       -9.28     15.76 o
   2   4  22      179.85      148.31     15.61 o
   3   4  22       93.30       85.95     13.13 o
   4   4  22      239.79      215.28     17.65 o
   5   4  22      710.68      835.34     37.60 o
   6   4  22      179.50      252.43     34.97 o
   7   4  22      144.91      146.91     23.31 o
   8   4  22       42.30       10.29     21.99 o
   9   4  22        7.08        9.20     23.45 o
   1   5  22      724.57      638.44     28.26 o
   2   5  22      326.80      315.97     22.89 o
   3   5  22      462.68      500.06     19.50 o
   4   5  22      117.99       98.73     16.38 o
   5   5  22      279.33      266.35     23.40 o
   6   5  22      426.91      383.32     27.15 o
   7   5  22       18.74      -19.00     19.00 o
   8   5  22       28.32       37.50     26.87 o
   9   5  22       50.67       80.07     27.43 o
   0   6  22      477.85      402.13     34.97 o
   1   6  22      113.54      119.30     19.89 o
   2   6  22      592.02      549.86     27.60 o
   3   6  22       99.57       93.33     17.81 o
   4   6  22      149.72      165.73     21.90 o
   5   6  22      209.85      210.36     20.66 o
   6   6  22      407.70      402.06     32.43 o
   7   6  22       28.27        1.71     22.31 o
   8   6  22       11.91      -21.53     21.53 o
   9   6  22       22.98      -31.04     95.19 o
   1   7  22       51.02       13.62     18.26 o
   2   7  22       39.21        5.92     18.35 o
   3   7  22      572.54      569.00     28.69 o
   4   7  22       25.19       29.60     24.07 o
   5   7  22      318.76      356.17     29.56 o
   6   7  22        1.48       -2.02     15.33 o
   7   7  22       18.72       -6.55     20.24 o
   8   7  22       24.33       23.67     22.64 o
   0   8  22      136.05      150.85     32.28 o
   1   8  22      187.69      204.71     23.32 o
   2   8  22       60.13       74.13     20.33 o
   3   8  22        7.36        2.77     16.76 o
   4   8  22      155.71      177.63     22.54 o
   5   8  22      261.31      246.57     30.39 o
   6   8  22      445.09      452.81     34.38 o
   7   8  22       60.85       79.17     26.84 o
   8   8  22       14.23       36.05     23.04 o
   1   9  22      676.00      736.91     33.67 o
   2   9  22      150.29      125.87     24.47 o
   3   9  22      561.24      639.75     36.53 o
   4   9  22      235.97      235.65     24.90 o
   5   9  22       30.88       37.90     21.17 o
   6   9  22        1.06       21.77     21.28 o
   7   9  22      337.12      320.57     59.44 o
   8   9  22        0.02      -14.66     49.88 o
   0  10  22      741.88      814.12     50.55 o
   1  10  22        9.79        4.00     20.80 o
   2  10  22      160.76      124.37     25.56 o
   3  10  22       14.11       10.35     23.42 o
   4  10  22      458.05      435.20     29.43 o
   5  10  22        4.44        3.83     19.34 o
   6  10  22        0.05       -9.31     20.43 o
   7  10  22       13.34       13.33     30.76 o
   8  10  22        0.12      -11.75     26.87 o
   1  11  22       93.28       93.70     24.37 o
   2  11  22      392.53      394.27     31.98 o
   3  11  22      327.52      313.96     34.34 o
   4  11  22      554.76      559.36     32.67 o
   5  11  22      185.82      188.60     28.32 o
   6  11  22       77.82       65.01     22.83 o
   7  11  22      103.48      123.50     29.58 o
   0  12  22       99.87       88.73     48.23 o
   1  12  22      205.66      215.53     25.78 o
   2  12  22       10.56      -22.48     22.48 o
   3  12  22        0.01       -8.55     25.72 o
   4  12  22        5.99       15.12     22.62 o
   5  12  22        2.35      -21.70     21.70 o
   6  12  22       63.53       65.95     23.70 o
   7  12  22      186.19      195.24     28.64 o
   1  13  22       25.90        0.46     22.51 o
   2  13  22       17.12       28.05     26.50 o
   3  13  22      274.98      315.00     46.71 o
   4  13  22       44.61       77.52     22.81 o
   5  13  22        1.09       11.33     26.17 o
   6  13  22       54.25       49.48     24.64 o
   7  13  22       24.90       51.90     25.95 o
   0  14  22       11.09       36.01     36.97 o
   1  14  22       25.23        8.30     26.20 o
   2  14  22       72.33       49.63     30.74 o
   3  14  22        6.87       25.21     30.45 o
   4  14  22        2.03        4.61     29.39 o
   5  14  22       33.40       23.43     23.80 o
   6  14  22        8.78       15.88     26.35 o
   1  15  22       17.76        9.12     33.45 o
   2  15  22       24.51       -3.74     35.70 o
   3  15  22       10.46       26.97     31.20 o
   4  15  22        3.08      -29.48     30.29 o
   5  15  22       69.71       55.87     26.78 o
   6  15  22       12.69       53.80     27.78 o
   0  16  22       85.66       88.73     45.11 o
   1  16  22       69.25       73.36     30.97 o
   2  16  22      122.29      111.32     35.39 o
   3  16  22        9.04       -7.03     53.36 o
   4  16  22       13.76       -8.31     30.27 o
   5  16  22        2.36       13.24     24.16 o
   1  17  22        1.45      -13.01     29.60 o
   2  17  22        2.87      -17.88     30.09 o
   3  17  22        0.89      -10.19     29.76 o
   4  17  22      113.61       92.80     43.48 o
   0  18  22      260.28      324.36     62.08 o
   1  18  22       33.82       13.13     32.77 o
   2  18  22       14.05        6.84     33.17 o
   3  18  22       19.75      -16.76     32.43 o
   1  19  22      113.99      153.01     40.90 o
   2  19  22       35.96       55.33     76.21 o
   1   1  23      438.28      424.58     15.26 o
   2   1  23      126.73      143.15     12.35 o
   3   1  23     1383.22     1411.64     36.47 o
   4   1  23      847.69      692.76    112.57 o
   5   1  23        8.17      -20.64     25.03 o
   6   1  23       28.40       37.94     23.33 o
   7   1  23       24.00       -9.85     24.44 o
   8   1  23       11.72       18.61     27.36 o
   9   1  23       42.36       34.64     29.94 o
   0   2  23      467.20      435.63     30.93 o
   1   2  23       40.54       24.53     11.81 o
   2   2  23       92.97       99.33     12.02 o
   3   2  23        0.05       29.65     15.61 o
   4   2  23       30.35       12.44     14.97 o
   5   2  23       13.08        3.84     15.28 o
   6   2  23       58.30       70.82     20.56 o
   7   2  23        0.25      -19.85     19.85 o
   8   2  23       76.60       83.26     28.02 o
   9   2  23       27.68       10.49     29.33 o
   1   3  23      909.65      928.33     32.02 o
   2   3  23       18.79       38.66     18.21 o
   3   3  23      968.07      809.40     36.91 o
   4   3  23      986.20      922.58     29.69 o
   5   3  23      207.12      245.75     27.89 o
   6   3  23        4.96       16.84     22.53 o
   7   3  23       14.06      -16.54     19.36 o
   8   3  23        7.49      -10.81     22.43 o
   9   3  23       41.73       13.59     30.65 o
   0   4  23      463.67      508.09     36.78 o
   1   4  23       77.98       90.04     18.36 o
   2   4  23     1240.04     1198.09     36.50 o
   3   4  23     1778.96     1677.10     37.84 o
   4   4  23      469.76      514.02     23.10 o
   5   4  23      858.11      843.75     36.26 o
   6   4  23      180.37      185.30     22.51 o
   7   4  23        3.69        6.32     20.54 o
   8   4  23       72.93       77.85     24.22 o
   9   4  23        3.35       10.90     40.76 o
   1   5  23      408.16      411.37     26.99 o
   2   5  23       68.27       59.82     18.99 o
   3   5  23      589.17      570.28     26.70 o
   4   5  23     1875.74     1781.66     44.21 o
   5   5  23      119.92      147.28     20.87 o
   6   5  23       12.02       25.02     18.64 o
   7   5  23       65.48       69.57     21.95 o
   8   5  23        0.19      -20.20     21.40 o
   0   6  23      115.32       84.95     36.12 o
   1   6  23       96.70       71.86     20.58 o
   2   6  23        4.55      -17.85     17.85 o
   3   6  23      180.33      161.05     20.00 o
   4   6  23       16.20       14.23     16.96 o
   5   6  23        0.79       -2.98     19.21 o
   6   6  23      561.58      590.65     39.39 o
   7   6  23        3.36       -8.54     20.26 o
   8   6  23        0.01       33.28     23.44 o
   1   7  23      176.77      165.72     22.42 o
   2   7  23      342.57      319.36     25.72 o
   3   7  23     1351.92     1344.11     47.52 o
   4   7  23      335.46      289.55     30.20 o
   5   7  23      441.59      424.57     28.92 o
   6   7  23      227.40      255.37     30.14 o
   7   7  23       30.04        6.46     27.48 o
   8   7  23        1.71       16.44     28.67 o
   0   8  23     1396.67     1228.81     56.54 o
   1   8  23       61.27       36.07     20.25 o
   2   8  23     1296.22     1246.60     41.45 o
   3   8  23       21.47      -21.13     21.13 o
   4   8  23      734.79      666.20     33.08 o
   5   8  23        0.04       34.43     20.58 o
   6   8  23       50.93      108.23     38.11 o
   7   8  23       41.96       73.87     26.56 o
   8   8  23       30.84       44.24     28.36 o
   1   9  23      145.87       95.14     22.32 o
   2   9  23      897.62      862.52     40.23 o
   3   9  23      116.86       65.25     24.93 o
   4   9  23      116.81      122.92     22.94 o
   5   9  23       23.83       10.41     20.95 o
   6   9  23        0.06      -21.30     21.30 o
   7   9  23       21.17       17.78     26.29 o
   8   9  23        1.30      -20.57     30.17 o
   0  10  23      282.80      265.35     37.02 o
   1  10  23       50.50       44.59     21.73 o
   2  10  23       63.45       63.23     23.89 o
   3  10  23      484.27      413.33     32.91 o
   4  10  23       74.19       83.01     27.08 o
   5  10  23      373.65      361.05     29.83 o
   6  10  23       93.59      102.50     24.56 o
   7  10  23        7.58       -5.68     24.82 o
   1  11  23       61.89       36.88     21.07 o
   2  11  23        1.16      -20.44     21.61 o
   3  11  23       85.00       91.02     25.68 o
   4  11  23      373.96      397.83     30.22 o
   5  11  23        2.54      -16.26     20.25 o
   6  11  23       29.95       17.42     28.64 o
   7  11  23        6.69        0.70     36.14 o
   0  12  23        3.78      -27.12     32.73 o
   1  12  23       97.33       79.31     24.06 o
   2  12  23       22.52       12.09     23.41 o
   3  12  23       62.97        5.07     26.07 o
   4  12  23        5.60       -8.89     20.13 o
   5  12  23        9.14       21.44     21.91 o
   6  12  23       24.20       41.09     23.54 o
   7  12  23        2.17       -7.26     25.35 o
   1  13  23      577.55      625.24     38.95 o
   2  13  23      451.15      511.33     36.82 o
   3  13  23       86.44      113.77     30.41 o
   4  13  23       26.64       36.22     20.70 o
   5  13  23       22.78        5.29     21.62 o
   6  13  23       20.45        9.15     23.01 o
   0  14  23       29.69        6.71     40.11 o
   1  14  23       40.11       10.29     27.05 o
   2  14  23      142.67      131.37     31.09 o
   3  14  23       14.26       17.87     30.20 o
   4  14  23       30.32       49.28     24.24 o
   5  14  23      129.59      163.49     27.40 o
   6  14  23        0.49       29.63     24.61 o
   1  15  23        4.40      -12.57     26.44 o
   2  15  23        1.79      -10.00     28.66 o
   3  15  23       35.16       42.94     32.32 o
   4  15  23       18.16       21.37     33.52 o
   5  15  23       14.31       11.01     24.06 o
   0  16  23       21.53       -3.66     40.42 o
   1  16  23        7.26       14.21     30.18 o
   2  16  23        5.58      -16.71     28.88 o
   3  16  23       50.03       41.33     33.47 o
   4  16  23       36.90       37.33     60.01 o
   5  16  23        1.22       31.41     26.24 o
   1  17  23        9.55      -14.32     30.45 o
   2  17  23       74.08       65.12     45.62 o
   3  17  23        0.68       -8.94     32.20 o
   4  17  23      207.65      286.82     44.80 o
   0  18  23       13.09       53.11     45.11 o
   1  18  23        0.00      -13.27     34.01 o
   2  18  23        0.00      -21.05     38.45 o
   3  18  23       50.73       32.68     46.72 o
   1  19  23       94.30      130.48     40.96 o
   0   0  24    10454.34     9746.23    380.74 o
   1   0  24      270.34      284.28     20.01 o
   2   0  24     1304.86     1280.33     46.19 o
   3   0  24       18.83       -0.01     20.82 o
   4   0  24      269.29      257.12     35.34 o
   5   0  24     2098.16     2108.46    137.61 o
   6   0  24       42.66       33.85     33.66 o
   7   0  24       33.38       21.82     66.22 o
   8   0  24      102.63      131.60     69.32 o
   1   1  24        0.92       30.15     11.96 o
   2   1  24      252.87      383.14     18.64 o
   3   1  24      126.91      172.70     24.08 o
   4   1  24      254.76      187.19     42.55 o
   5   1  24        1.24      -18.15     20.45 o
   6   1  24        0.76        8.89     21.65 o
   7   1  24        0.28      -24.05     24.05 o
   8   1  24       27.44       29.93     26.39 o
   0   2  24        0.03       -6.76     20.54 o
   1   2  24        3.09      -11.59     11.59 o
   2   2  24      740.99      744.04     25.02 o
   3   2  24     1115.21     1137.26     39.90 o
   4   2  24      423.77      399.95     22.17 o
   5   2  24     1484.73     1474.55     48.20 o
   6   2  24      138.60      135.46     25.19 o
   7   2  24       11.67       -1.04     24.37 o
   8   2  24       87.60       71.95     29.83 o
   1   3  24      104.32      143.91     18.97 o
   2   3  24      138.88      178.40     16.60 o
   3   3  24      898.89      936.25     34.15 o
   4   3  24        0.90      -15.11     15.11 o
   5   3  24      167.94      153.30     20.88 o
   6   3  24       79.36       62.44     23.49 o
   7   3  24        5.89       -2.92     29.27 o
   8   3  24        0.11       -1.51     27.64 o
   0   4  24       10.15      -12.80     23.05 o
   1   4  24      474.21      422.40     25.33 o
   2   4  24       16.15        6.95     17.70 o
   3   4  24      577.77      610.31     30.98 o
   4   4  24       91.29       97.89     19.06 o
   5   4  24     2362.77     2397.75     65.56 o
   6   4  24        2.79        3.54     17.08 o
   7   4  24       35.03       27.85     20.88 o
   8   4  24        8.97       34.53     31.06 o
   1   5  24        0.21      -15.46     17.03 o
   2   5  24       10.52      -14.00     14.00 o
   3   5  24        7.75       -6.96     16.41 o
   4   5  24       20.21       35.02     17.61 o
   5   5  24       66.34       71.77     24.48 o
   6   5  24       53.66       39.59     39.13 o
   7   5  24       63.30       19.10     26.08 o
   8   5  24       78.55       59.24     35.46 o
   0   6  24      559.62      597.92     45.34 o
   1   6  24      137.60       90.30     20.67 o
   2   6  24      171.69      148.94     22.36 o
   3   6  24      218.29      203.82     21.24 o
   4   6  24      352.85      332.55     24.73 o
   5   6  24      152.49      139.64     23.75 o
   6   6  24       63.83       39.93     29.99 o
   7   6  24        5.48        2.37     27.27 o
   8   6  24       33.98       37.73     27.81 o
   1   7  24     1380.33     1360.73     42.20 o
   2   7  24      730.34      675.54     32.07 o
   3   7  24     2096.20     2188.52     50.22 o
   4   7  24      403.81      360.75     26.88 o
   5   7  24        7.56      -14.54     19.04 o
   6   7  24       68.44       76.34     47.19 o
   7   7  24      183.47      183.09     29.56 o
   8   7  24       36.40       81.30     29.53 o
   0   8  24     1300.06     1222.89     59.35 o
   1   8  24        1.56      -19.23     19.23 o
   2   8  24       14.67      -21.85     21.85 o
   3   8  24        3.80        1.99     16.98 o
   4   8  24        0.53       -8.35     17.94 o
   5   8  24       46.10       28.74     21.56 o
   6   8  24       20.57       49.00     25.56 o
   7   8  24      358.61      393.57     62.42 o
   8   8  24        2.35       -8.15     26.04 o
   1   9  24       35.64       14.02     19.75 o
   2   9  24        0.44      -20.42     20.42 o
   3   9  24        4.80      -12.06     22.23 o
   4   9  24      116.73      117.54     27.69 o
   5   9  24       75.29       78.60     22.84 o
   6   9  24       15.72       63.01     23.07 o
   7   9  24        6.69        5.80     24.89 o
   0  10  24      156.71      140.89     34.13 o
   1  10  24       97.97       39.61     21.56 o
   2  10  24      471.97      494.99     35.01 o
   3  10  24       44.17       32.61     24.95 o
   4  10  24        3.91       14.45     21.22 o
   5  10  24       31.96       12.00     25.00 o
   6  10  24       72.06       95.72     35.95 o
   7  10  24       11.22       13.25     26.09 o
   1  11  24       46.58       -3.56     21.50 o
   2  11  24      212.68      261.55     30.47 o
   3  11  24      324.79      309.37     31.92 o
   4  11  24        0.48       19.12     20.44 o
   5  11  24        3.84        0.23     21.15 o
   6  11  24       26.15       67.94     23.99 o
   7  11  24        9.45      -13.40     24.71 o
   0  12  24      100.57       10.24     30.02 o
   1  12  24       14.32       -2.75     24.35 o
   2  12  24       42.32       45.65     25.39 o
   3  12  24      187.56      266.67     34.03 o
   4  12  24        0.12      -19.64     19.64 o
   5  12  24       17.60       -2.79     20.55 o
   6  12  24       75.38       67.00     30.96 o
   7  12  24      110.23       95.19     99.32 o
   1  13  24       36.14       24.23     25.65 o
   2  13  24        0.16        0.26     24.75 o
   3  13  24        7.31       15.82     27.18 o
   4  13  24      102.35       98.64     25.38 o
   5  13  24        1.81       -0.19     23.40 o
   6  13  24        7.02       36.28     23.74 o
   0  14  24       15.18      -29.73     29.73 o
   1  14  24        5.16      -24.82     24.82 o
   2  14  24        0.38      -20.75     23.90 o
   3  14  24        0.00      -20.33     27.23 o
   4  14  24      171.82      185.41     27.31 o
   5  14  24       12.66       -1.29     22.59 o
   6  14  24        3.96        8.49     33.97 o
   1  15  24        7.62       31.52     26.24 o
   2  15  24      120.77       91.51     34.64 o
   3  15  24        0.13      -29.08     35.14 o
   4  15  24        0.23       -6.81     29.62 o
   5  15  24       47.58       88.81     34.95 o
   0  16  24       32.43        8.89     40.72 o
   1  16  24      131.43      130.90     34.35 o
   2  16  24       97.18      132.40     36.38 o
   3  16  24      139.17      149.00     48.78 o
   4  16  24       19.90       11.00     35.64 o
   1  17  24        0.07      -20.74     30.09 o
   2  17  24        9.25       14.72     32.93 o
   3  17  24        0.28       21.58     33.61 o
   0  18  24       39.00       73.22     51.73 o
   1  18  24        4.89       48.51     51.92 o
   2  18  24        0.82       -4.87     36.89 o
   1   1  25      217.25      273.85     27.61 o
   2   1  25     1212.94     1267.22     51.86 o
   3   1  25       42.10       55.18     23.04 o
   4   1  25      274.87      338.86     37.63 o
   5   1  25       37.90       24.82     17.72 o
   6   1  25       98.81       44.08     23.89 o
   7   1  25      153.64      192.99     29.47 o
   8   1  25       42.43       54.69     30.76 o
   0   2  25       70.95       68.36     25.20 o
   1   2  25      118.17      108.36     15.05 o
   2   2  25      271.19      285.08     22.98 o
   3   2  25      241.74      278.15     24.55 o
   4   2  25      613.65      364.85    130.93 o
   5   2  25      568.87      657.80     36.50 o
   6   2  25       84.45       63.48     33.15 o
   7   2  25      144.62      170.41     36.14 o
   8   2  25        7.69       11.07     26.22 o
   1   3  25      983.44     1009.10     34.46 o
   2   3  25       57.94       65.73     19.23 o
   3   3  25       95.20      103.78     20.20 o
   4   3  25        2.84      -11.96     20.44 o
   5   3  25      762.58      888.16     50.25 o
   6   3  25      337.82      302.64     44.95 o
   7   3  25       26.04       10.40     28.36 o
   8   3  25        3.46       -4.32     25.93 o
   0   4  25     4312.92     4184.53    106.37 o
   1   4  25      233.31      256.08     23.05 o
   2   4  25     1187.66     1126.49     31.45 o
   3   4  25      522.15      446.31     24.56 o
   4   4  25        3.50      -12.41     18.59 o
   5   4  25      122.94      175.37     25.85 o
   6   4  25       16.66      -34.36     42.63 o
   7   4  25       48.71       43.89     35.99 o
   8   4  25       60.72       13.42     34.40 o
   1   5  25     1492.84     1403.37     41.98 o
   2   5  25        3.48       -3.26     13.89 o
   3   5  25       48.91       51.23     20.51 o
   4   5  25      150.53      138.60     24.52 o
   5   5  25      170.21      143.05     31.36 o
   6   5  25       61.86       65.79     48.21 o
   7   5  25        0.01       17.49     34.03 o
   8   5  25       13.70       25.83     34.50 o
   0   6  25      458.53      320.54     37.15 o
   1   6  25       37.03       29.01     23.75 o
   2   6  25     1054.65      980.37     37.11 o
   3   6  25      318.06      321.75     23.91 o
   4   6  25      449.32      440.70     26.50 o
   5   6  25       43.87       32.23     23.51 o
   6   6  25        9.64       16.86     39.13 o
   7   6  25       17.21       37.18     32.87 o
   8   6  25        1.29      -46.65     46.65 o
   1   7  25        6.12        4.91     19.27 o
   2   7  25      110.25      132.01     25.39 o
   3   7  25       50.78       53.24     19.10 o
   4   7  25       38.91       39.49     18.72 o
   5   7  25      438.01      476.18     30.90 o
   6   7  25        1.69       -1.73     23.28 o
   7   7  25       30.81       21.29     25.96 o
   8   7  25        0.09       -5.21     45.11 o
   0   8  25     2193.95     1937.80     72.38 o
   1   8  25       74.49       63.99     22.05 o
   2   8  25      486.58      439.84     42.12 o
   3   8  25      651.92      581.56     30.05 o
   4   8  25      264.66      341.79     35.35 o
   5   8  25      122.95       86.97     23.83 o
   6   8  25      159.11      135.17     29.87 o
   7   8  25       10.68       19.79     25.77 o
   1   9  25      277.26      304.89     26.89 o
   2   9  25      533.39      426.87     32.97 o
   3   9  25      270.50      245.29     23.07 o
   4   9  25       20.37        8.09     19.20 o
   5   9  25       40.43       44.47     21.54 o
   6   9  25      112.38      120.79     28.48 o
   7   9  25       17.97       -3.75     24.44 o
   0  10  25     1645.67     1646.12     74.87 o
   1  10  25      356.18      379.50     29.46 o
   2  10  25      219.13      147.23     30.66 o
   3  10  25       86.26       92.88     26.49 o
   4  10  25      356.32      358.33     29.22 o
   5  10  25      343.28      330.97     29.38 o
   6  10  25      101.78      122.72     25.46 o
   7  10  25       80.25       58.23     27.82 o
   1  11  25        1.64      -22.33     22.33 o
   2  11  25       24.12       20.63     25.23 o
   3  11  25      122.22      135.94     27.75 o
   4  11  25        8.25      -10.50     20.34 o
   5  11  25       11.20      -20.58     20.58 o
   6  11  25      130.13      118.97     26.32 o
   7  11  25       24.97        8.28     99.32 o
   0  12  25       43.64       20.71     31.13 o
   1  12  25      165.94      194.91     29.70 o
   2  12  25      653.33      639.78     53.84 o
   3  12  25       54.38       86.46     30.06 o
   4  12  25        5.11       16.39     20.73 o
   5  12  25       61.35       83.46     24.34 o
   6  12  25        2.70      -20.00     23.73 o
   1  13  25      533.98      626.67     56.87 o
   2  13  25      136.71       94.03     28.99 o
   3  13  25        0.17       10.88     27.99 o
   4  13  25        4.24       -8.48     21.07 o
   5  13  25        0.04        0.24     22.41 o
   6  13  25       12.10        8.40     24.90 o
   0  14  25      189.67      132.60     38.55 o
   1  14  25      188.28      309.24     36.74 o
   2  14  25       47.22       39.07     27.47 o
   3  14  25       30.17       59.51     31.51 o
   4  14  25       98.49      118.51     25.41 o
   5  14  25        9.90       19.12     25.20 o
   1  15  25       16.27      -19.75     27.00 o
   2  15  25        0.49       24.10     37.04 o
   3  15  25       71.82      114.88     32.82 o
   4  15  25      112.56      100.80     26.57 o
   5  15  25       15.76       57.80     37.20 o
   0  16  25       45.82       99.14     45.11 o
   1  16  25        0.72       14.05     25.69 o
   2  16  25       27.91       -7.11     28.86 o
   3  16  25       63.60       96.05     34.14 o
   4  16  25       38.15      101.66     37.33 o
   1  17  25       25.63       17.96     32.05 o
   2  17  25       22.33       15.11     51.36 o
   3  17  25       15.92      -28.55     34.18 o
   0  18  25      110.66       67.29     62.08 o
   1  18  25       12.42       12.69     37.46 o
   0   0  26      342.14      256.59     68.29 o
   1   0  26      103.95       76.17     96.22 o
   2   0  26      168.45      203.69     49.71 o
   3   0  26     2860.52     2891.97    135.54 o
   4   0  26       17.73      -12.15     26.54 o
   5   0  26       93.89       29.38    124.16 o
   6   0  26      113.50      119.02     35.96 o
   7   0  26      115.90      129.27     41.07 o
   8   0  26      381.35      374.14     52.16 o
   1   1  26      422.36      458.91     44.80 o
   2   1  26      428.06      448.53     39.09 o
   3   1  26      231.63      844.66    292.52 o
   4   1  26       54.18       24.48     36.01 o
   5   1  26        2.51      -23.19     27.70 o
   6   1  26        0.11      -18.95     22.65 o
   7   1  26       25.72       -4.99     25.01 o
   8   1  26        3.69      -11.77     27.84 o
   0   2  26       13.36      -24.83     41.53 o
   1   2  26      422.72      454.78     34.72 o
   2   2  26        0.02       29.49     16.31 o
   3   2  26     6246.71     6246.49    165.58 o
   4   2  26      131.45       39.04     37.13 o
   5   2  26       51.34       50.01     30.25 o
   6   2  26        8.97      -30.91     30.91 o
   7   2  26       29.60       37.10     49.30 o
   8   2  26       26.93       15.34     28.05 o
   1   3  26      731.17      770.32     26.75 o
   2   3  26       39.77       74.74     17.66 o
   3   3  26      159.82      190.19     32.88 o
   4   3  26      247.16      248.03     29.87 o
   5   3  26      376.36      387.99     39.27 o
   6   3  26       16.74       14.95     31.31 o
   7   3  26      116.05      193.07     39.10 o
   8   3  26       25.77       63.37     38.35 o
   0   4  26       22.25       66.62     27.62 o
   1   4  26      402.16      478.81     28.04 o
   2   4  26       18.99      -11.52     14.34 o
   3   4  26     2525.32     2432.62     61.08 o
   4   4  26      141.17      132.99     25.76 o
   5   4  26       23.47      -17.73     28.42 o
   6   4  26       38.54       52.53     32.48 o
   7   4  26       11.38       35.18     42.92 o
   8   4  26        0.91       -0.72     39.68 o
   1   5  26      464.94      489.64     28.31 o
   2   5  26      546.51      486.89     29.21 o
   3   5  26      393.59      381.67     24.61 o
   4   5  26      234.81      233.29     23.01 o
   5   5  26      858.49      843.49     40.77 o
   6   5  26       79.21       90.62     36.68 o
   7   5  26        0.21       32.81     32.60 o
   8   5  26       29.19       45.33     35.97 o
   0   6  26     1296.16     1274.99     59.20 o
   1   6  26      393.06      385.05     27.27 o
   2   6  26     1320.98     1336.44     39.07 o
   3   6  26        8.95       28.50     20.20 o
   4   6  26      612.50      600.89     29.60 o
   5   6  26      565.77      547.55     41.22 o
   6   6  26      254.56      291.10     31.10 o
   7   6  26        9.58      -40.75     40.75 o
   1   7  26     3912.43     3641.53     72.54 o
   2   7  26      364.39      343.62     30.22 o
   3   7  26      326.05      287.25     23.67 o
   4   7  26      158.79      160.83     21.58 o
   5   7  26      144.81      115.05     23.22 o
   6   7  26       63.45       10.44     25.36 o
   7   7  26       78.52      103.29     28.48 o
   0   8  26     1676.34     1688.26     68.43 o
   1   8  26      670.44      645.17     33.21 o
   2   8  26      527.83      502.34     40.72 o
   3   8  26       23.42        3.05     18.27 o
   4   8  26      217.90      201.30     31.51 o
   5   8  26       88.65       81.21     23.12 o
   6   8  26       19.59        8.00     27.78 o
   7   8  26       22.24       55.78     26.32 o
   1   9  26      135.04       93.58     23.97 o
   2   9  26      355.02      304.99     30.37 o
   3   9  26      392.45      393.74     27.26 o
   4   9  26      342.89      332.65     27.28 o
   5   9  26      104.53      128.13     24.53 o
   6   9  26       35.68       38.66     22.88 o
   7   9  26        0.86       21.60     25.48 o
   0  10  26       25.61      -18.07     28.11 o
   1  10  26       32.78        4.44     23.85 o
   2  10  26       64.17       44.60     25.62 o
   3  10  26      185.18      178.87     28.98 o
   4  10  26        3.05       -8.81     20.13 o
   5  10  26       30.92       20.45     22.05 o
   6  10  26       17.89        9.80     32.64 o
   7  10  26       50.09       97.26     97.26 o
   1  11  26        0.07        3.85     23.38 o
   2  11  26      148.06      155.30     27.86 o
   3  11  26       12.02       30.84     24.96 o
   4  11  26        0.17       -9.66     20.45 o
   5  11  26        2.26       21.82     22.13 o
   6  11  26       93.76       93.73     26.17 o
   0  12  26      182.99      163.44     36.52 o
   1  12  26       33.31       24.45     25.46 o
   2  12  26       26.27        8.74     25.49 o
   3  12  26        4.38       10.19     31.36 o
   4  12  26       14.83      -19.73     20.54 o
   5  12  26       34.06       81.33     24.80 o
   6  12  26       28.48       32.71     24.84 o
   1  13  26       21.67       27.83     25.94 o
   2  13  26       21.62       30.24     28.52 o
   3  13  26        8.81       17.32     30.46 o
   4  13  26        0.66       -2.20     20.77 o
   5  13  26       63.35       48.66     24.08 o
   0  14  26       75.53       97.45     43.22 o
   1  14  26        0.28      -25.35     25.35 o
   2  14  26        9.00       21.53     27.39 o
   3  14  26        4.16        8.40     28.73 o
   4  14  26       29.37       74.60     23.88 o
   5  14  26       19.97       30.71     24.80 o
   1  15  26       99.12       75.80     28.63 o
   2  15  26       49.76       64.14     31.36 o
   3  15  26       13.89      -21.31     28.82 o
   4  15  26       39.90       81.20     36.28 o
   0  16  26        1.55       -1.85     70.35 o
   1  16  26       41.30       21.34     26.73 o
   2  16  26        0.82      -19.57     29.89 o
   3  16  26        3.40      -19.75     36.44 o
   1  17  26       17.95       -8.74     30.53 o
   2  17  26       18.15       26.02     32.06 o
   1   1  27      536.23      776.70     76.37 o
   2   1  27      253.85      323.05     37.31 o
   3   1  27      778.69      795.31     58.45 o
   4   1  27      495.06      520.74     72.42 o
   5   1  27      160.95       94.38     57.25 o
   6   1  27       70.12       63.85     34.70 o
   7   1  27      185.23      231.38     41.84 o
   8   1  27       11.24       -8.53     35.31 o
   0   2  27      574.62      616.38     62.07 o
   1   2  27      466.20      391.44     39.94 o
   2   2  27     1126.71     1077.50     54.01 o
   3   2  27     1106.71     1201.03     47.11 o
   4   2  27      263.71      304.68     34.43 o
   5   2  27       17.58       -6.02     28.44 o
   6   2  27       41.94       32.81     34.07 o
   7   2  27       22.33       15.54     35.34 o
   8   2  27      126.84      184.36     43.71 o
   1   3  27     1918.57     1728.68     52.76 o
   2   3  27       10.78       -7.17     19.89 o
   3   3  27       15.07       55.16     24.19 o
   4   3  27       46.22       16.50     21.47 o
   5   3  27        7.27      -10.54     27.10 o
   6   3  27        0.00        6.61     47.41 o
   7   3  27        9.78      -30.35     44.71 o
   8   3  27        0.21       -6.03     33.61 o
   0   4  27      886.28      956.68     51.07 o
   1   4  27       33.38       19.14     23.94 o
   2   4  27        2.54      -16.62     16.62 o
   3   4  27       10.92       14.82     14.38 o
   4   4  27      100.27       93.01     25.31 o
   5   4  27       59.42       85.34     30.60 o
   6   4  27      344.25      362.43     41.69 o
   7   4  27       41.90       18.68     58.54 o
   1   5  27       10.69       -0.29     19.58 o
   2   5  27       70.16       54.05     20.83 o
   3   5  27      123.44      115.60     22.15 o
   4   5  27        3.50       12.56     20.53 o
   5   5  27      366.07      432.02     41.84 o
   6   5  27       10.02       18.32     30.35 o
   7   5  27      134.23      129.63     36.19 o
   0   6  27        2.87      107.93     41.53 o
   1   6  27     2011.86     1784.33     48.90 o
   2   6  27      178.73      167.01     34.18 o
   3   6  27     1540.43     1491.96     42.26 o
   4   6  27       61.60       67.17     22.81 o
   5   6  27        5.10      -13.02     27.29 o
   6   6  27       24.94        7.64     30.03 o
   7   6  27       54.89       12.36     33.09 o
   1   7  27      533.83      631.29     32.72 o
   2   7  27       58.67       12.74     22.40 o
   3   7  27        9.78       10.12     17.52 o
   4   7  27      224.07      193.66     22.52 o
   5   7  27        0.35       23.70     20.60 o
   6   7  27       32.62       15.57     30.60 o
   7   7  27       15.40      -29.71     30.54 o
   0   8  27      806.39      721.51     64.05 o
   1   8  27      327.48      329.90     28.42 o
   2   8  27      621.16      684.95     37.93 o
   3   8  27       16.31      -10.81     18.24 o
   4   8  27      125.73       98.37     21.38 o
   5   8  27        0.03      -19.04     19.04 o
   6   8  27        1.23       -6.58     42.41 o
   7   8  27        0.33        6.40     31.29 o
   1   9  27      305.68      267.94     27.62 o
   2   9  27      206.48      210.45     28.94 o
   3   9  27      251.86      262.17     24.47 o
   4   9  27      132.94      157.39     24.00 o
   5   9  27        1.43      -20.49     20.49 o
   6   9  27        0.50      -23.52     23.52 o
   7   9  27        9.53        4.14    101.39 o
   0  10  27      180.24      260.65     64.85 o
   1  10  27      217.77      152.38     30.55 o
   2  10  27       97.47       73.86     25.83 o
   3  10  27       62.37       91.50     21.12 o
   4  10  27       26.18       -7.71     30.27 o
   5  10  27       66.32       74.99     23.10 o
   6  10  27        3.99      -14.03     35.34 o
   1  11  27      323.46      272.67     33.27 o
   2  11  27       43.98       68.26     26.41 o
   3  11  27        7.33      -18.69     24.30 o
   4  11  27       22.71       51.43     23.20 o
   5  11  27        0.09      -16.48     21.20 o
   6  11  27       13.94       -0.73     23.06 o
   0  12  27      268.42      246.90     47.15 o
   1  12  27        0.18      -24.76     24.88 o
   2  12  27       17.44       59.42     28.08 o
   3  12  27       76.63       91.69     28.00 o
   4  12  27       31.54       45.74     23.34 o
   5  12  27       16.36       -5.90     22.85 o
   1  13  27      112.35      150.56     30.07 o
   2  13  27      177.75      207.90     31.62 o
   3  13  27       80.04       69.17     31.21 o
   4  13  27        4.04      -21.36     21.36 o
   5  13  27       11.93        2.73     23.75 o
   0  14  27      112.15       72.01     44.76 o
   1  14  27        8.01       -8.32     27.61 o
   2  14  27       40.89       50.40     29.08 o
   3  14  27       82.92      104.58     39.15 o
   4  14  27        3.62        6.02     22.97 o
   1  15  27        9.34       -4.84     28.01 o
   2  15  27       14.15      -22.28     27.91 o
   3  15  27      140.68      128.89     35.55 o
   4  15  27       47.08       66.22     88.98 o
   0  16  27       47.52       -1.40     60.01 o
   1  16  27        1.62       -2.65     29.47 o
   2  16  27        8.03      -18.71     30.03 o
   3  16  27        2.47       43.45     82.77 o
   0   0  28      505.13      593.88     86.91 o
   1   0  28      618.81      716.02    187.27 o
   2   0  28     1473.08     1347.98     84.26 o
   3   0  28       23.85      -28.97     72.42 o
   4   0  28     1623.83     1417.45    136.57 o
   5   0  28      181.54      250.38     93.12 o
   6   0  28      472.70      757.35    122.09 o
   7   0  28       19.16      -33.11     74.49 o
   1   1  28      610.16      639.64     45.29 o
   2   1  28      158.42      130.15     34.13 o
   3   1  28       13.09       35.66     34.93 o
   4   1  28       15.23       33.56     53.27 o
   5   1  28       29.51       80.24    171.75 o
   6   1  28       68.61      172.05     65.65 o
   7   1  28        4.84       61.63    102.43 o
   0   2  28      124.47      232.94     49.75 o
   1   2  28      877.38      996.85     53.69 o
   2   2  28      389.99      386.98     40.09 o
   3   2  28      875.68      803.38     59.60 o
   4   2  28      168.13      227.38     62.71 o
   5   2  28        0.12      -25.49     54.74 o
   6   2  28      212.23      231.10     38.19 o
   7   2  28       15.87       34.23     35.89 o
   1   3  28      178.79      187.50     35.61 o
   2   3  28      233.22      199.11     34.61 o
   3   3  28      188.76      224.94     57.90 o
   4   3  28       12.07       -9.87     13.93 o
   5   3  28      144.92      155.45     31.74 o
   6   3  28       83.08       80.48     34.68 o
   7   3  28       67.24       65.94     35.94 o
   0   4  28     1093.11     1110.00     80.44 o
   1   4  28      123.97      176.79     36.22 o
   2   4  28      337.90      316.46     24.18 o
   3   4  28       61.13      108.03     24.25 o
   4   4  28       86.89       34.48     38.69 o
   5   4  28       40.67       78.00     31.61 o
   6   4  28      120.66      144.18     37.17 o
   7   4  28        0.04       -4.54     30.79 o
   1   5  28      955.07      949.21     44.23 o
   2   5  28       57.28       36.02     20.17 o
   3   5  28       48.61       49.51     20.01 o
   4   5  28      168.40      149.17     24.00 o
   5   5  28       12.80        4.75     28.45 o
   6   5  28       83.52       77.95     33.21 o
   7   5  28       45.79       43.91     35.25 o
   0   6  28     5972.84     5627.15    211.87 o
   1   6  28      242.10      297.27     41.33 o
   2   6  28      395.18      346.39     42.75 o
   3   6  28      429.46      387.21     28.99 o
   4   6  28       45.97       32.16     22.07 o
   5   6  28        6.10        1.86     26.81 o
   6   6  28       78.80       46.60     31.73 o
   7   6  28       16.83       -1.20     33.09 o
   1   7  28      459.28      490.59     30.73 o
   2   7  28      176.77      182.23     27.63 o
   3   7  28        2.85       -5.41     18.85 o
   4   7  28       32.25       46.61     21.42 o
   5   7  28        3.50        6.58     24.08 o
   6   7  28       15.43        6.87     30.28 o
   7   7  28      118.68      143.57     37.58 o
   0   8  28       28.99       81.04     33.56 o
   1   8  28       39.27       28.28     23.29 o
   2   8  28      528.76      533.78     35.88 o
   3   8  28       21.71       -9.68     18.12 o
   4   8  28        0.91       -9.86     20.13 o
   5   8  28        3.54       31.43     25.05 o
   6   8  28        6.55        5.44     72.85 o
   1   9  28       63.62       52.28     24.83 o
   2   9  28        1.31       -2.78     23.34 o
   3   9  28      219.66      229.31     24.11 o
   4   9  28        0.75      -18.82     18.82 o
   5   9  28        0.88       -0.90     21.21 o
   6   9  28       28.26        3.93     31.87 o
   0  10  28      333.21      262.14     41.20 o
   1  10  28       70.62       95.03     26.40 o
   2  10  28       27.05       19.05     25.87 o
   3  10  28       79.55       65.66     20.97 o
   4  10  28       28.90       33.28     24.81 o
   5  10  28       98.58      139.11     30.56 o
   6  10  28       15.02      -18.26     26.73 o
   1  11  28       91.42       46.18     26.10 o
   2  11  28       32.47       -9.85     25.89 o
   3  11  28       62.38       69.00     21.82 o
   4  11  28        1.32       -3.62     20.65 o
   5  11  28        4.85       -5.01     28.02 o
   0  12  28        3.47        9.22     38.03 o
   1  12  28        2.61      -14.12     25.48 o
   2  12  28       16.80       26.97     26.24 o
   3  12  28       17.34        7.89     29.34 o
   4  12  28        6.66      -20.88     20.88 o
   5  12  28        9.26      -32.31     34.84 o
   1  13  28      159.86      183.95     32.53 o
   2  13  28      186.23      256.06     34.69 o
   3  13  28        0.55       30.21     41.46 o
   4  13  28        0.13       -5.23     24.93 o
   0  14  28       75.41       72.86     45.11 o
   1  14  28      117.12      168.74     32.34 o
   2  14  28      239.96      240.42     35.32 o
   3  14  28        0.69        4.03     30.64 o
   4  14  28        9.83      -21.17     30.94 o
   1  15  28        0.12      -20.21     27.41 o
   2  15  28       19.91       37.46     30.56 o
   3  15  28        0.00       22.56     34.11 o
   0  16  28        0.06      -40.72     40.72 o
   1  16  28        7.24       23.16     30.93 o
   2  16  28        4.17      -12.42     76.56 o
   1   1  29      846.66      886.76     50.92 o
   2   1  29      943.97      953.58     52.54 o
   3   1  29      642.52      785.24     79.73 o
   4   1  29       42.29       52.97     57.94 o
   5   1  29      177.19      262.82    166.58 o
   6   1  29        6.63       -5.74     64.15 o
   7   1  29        8.96        0.59     62.08 o
   0   2  29      199.40      138.92     49.00 o
   1   2  29       84.01       76.43     32.87 o
   2   2  29       38.10       31.16     33.45 o
   3   2  29       43.62       63.47     73.00 o
   4   2  29        1.57       51.18     54.85 o
   5   2  29      157.98      198.65     65.84 o
   6   2  29        1.98      -23.12     59.25 o
   7   2  29       42.26       72.42     80.70 o
   1   3  29      737.19      736.99     52.57 o
   2   3  29      936.21      927.74     63.23 o
   3   3  29     1473.37     1470.10     76.09 o
   4   3  29      136.89      132.11     66.22 o
   5   3  29      179.73      254.29     67.26 o
   6   3  29       37.59       75.20     64.18 o
   7   3  29       44.31      108.14     67.93 o
   0   4  29      131.55       46.13     49.68 o
   1   4  29      265.89      167.65     36.31 o
   2   4  29      381.32      399.54     49.47 o
   3   4  29       65.37       50.65     37.87 o
   4   4  29      464.64      436.78     72.33 o
   5   4  29       16.34       23.27     29.38 o
   6   4  29       84.86       68.24     44.40 o
   7   4  29       38.21       77.19     36.62 o
   1   5  29      485.32      554.55     46.05 o
   2   5  29       22.04      -10.58     37.06 o
   3   5  29       46.29       -1.98     21.12 o
   4   5  29       63.99       69.10     28.69 o
   5   5  29       17.01      -10.61     28.69 o
   6   5  29      110.40      163.33     36.71 o
   7   5  29       10.38      -32.01     32.32 o
   0   6  29     2682.49     2415.81    162.44 o
   1   6  29      259.60      248.99     32.07 o
   2   6  29       56.35        0.93     11.46 o
   3   6  29       85.72       62.65     32.22 o
   4   6  29       27.42       12.87     24.19 o
   5   6  29      133.80      114.69     46.62 o
   6   6  29        0.09       21.80     31.48 o
   1   7  29      308.16      264.15     26.86 o
   2   7  29        0.68        0.48     18.58 o
   3   7  29       72.43      111.31     23.13 o
   4   7  29      117.29      140.62     25.35 o
   5   7  29       17.76        2.26     34.58 o
   6   7  29        4.22        8.08     30.77 o
   0   8  29     4254.63     3993.33    113.13 o
   1   8  29      282.76      353.83     31.64 o
   2   8  29        2.31       -2.87     23.11 o
   3   8  29        1.20      -20.96     27.34 o
   4   8  29        1.29        2.38     21.93 o
   5   8  29        6.44      -38.62     38.62 o
   6   8  29        7.62       25.79     32.48 o
   1   9  29       68.95       54.81     24.60 o
   2   9  29        9.10       31.55     24.41 o
   3   9  29        0.85      -18.30     18.30 o
   4   9  29        6.49      -19.69     23.22 o
   5   9  29        5.07      -23.36     23.36 o
   6   9  29       39.94       36.35     31.95 o
   0  10  29        2.10        6.80     36.44 o
   1  10  29      102.77      132.02     30.79 o
   2  10  29      941.67      963.54     46.35 o
   3  10  29        2.74       -6.36     18.95 o
   4  10  29        3.16        4.92     20.68 o
   5  10  29       27.04       29.79     27.10 o
   1  11  29       54.71       44.45     26.25 o
   2  11  29      145.80       90.77     32.25 o
   3  11  29      149.31      184.50     24.74 o
   4  11  29        0.56      -13.75     21.80 o
   5  11  29        6.35      -22.16     22.16 o
   0  12  29      883.27      864.63    100.36 o
   1  12  29        0.00        0.21     25.67 o
   2  12  29       33.13       26.54     26.87 o
   3  12  29       38.64       31.16     46.13 o
   4  12  29       49.36       49.50     27.50 o
   1  13  29        1.50      -25.59     25.59 o
   2  13  29       14.53        4.78     27.92 o
   3  13  29        0.69       31.28     31.03 o
   4  13  29       14.85      -21.95     21.95 o
   0  14  29       13.39        0.32     52.77 o
   1  14  29        1.94       21.16     27.71 o
   2  14  29        1.34       -3.58     27.87 o
   3  14  29        7.44       -2.19     31.12 o
   1  15  29       15.23       12.42     31.26 o
   2  15  29      117.31      136.45     39.79 o
   0   0  30       14.63       -8.28     57.94 o
   1   0  30       15.19        0.81     43.15 o
   2   0  30      643.98      593.14     63.14 o
   3   0  30      259.48      122.09     80.70 o
   4   0  30      353.58      372.47     97.26 o
   5   0  30       52.31      194.51     93.12 o
   6   0  30       68.20      148.99     86.91 o
   7   0  30      113.21      202.79     99.32 o
   1   1  30      696.71      625.68     45.21 o
   2   1  30      112.70      156.62     34.54 o
   3   1  30      202.51      214.35     59.94 o
   4   1  30      238.32      212.48     88.98 o
   5   1  30        0.05        6.94     57.67 o
   6   1  30       17.69      143.77     67.26 o
   7   1  30       21.64       65.19     65.10 o
   0   2  30      126.81      104.09     46.07 o
   1   2  30       42.31      -11.76     30.09 o
   2   2  30      203.64      190.63     43.96 o
   3   2  30        6.25       17.83     50.96 o
   4   2  30      115.07      170.96     57.67 o
   5   2  30       59.82       79.57     56.32 o
   6   2  30       56.95      -29.98     72.42 o
   7   2  30       12.32       -2.26     63.64 o
   1   3  30        1.59      -15.76     29.47 o
   2   3  30       15.78       70.35     38.79 o
   3   3  30        3.11       90.88     40.70 o
   4   3  30       28.58      -20.10     50.65 o
   5   3  30      192.00      259.92     66.88 o
   6   3  30      132.26      123.27     66.27 o
   0   4  30      244.78      331.11     92.08 o
   1   4  30      153.56      150.42     34.60 o
   2   4  30        7.54      -24.10     36.15 o
   3   4  30        0.64        7.19     43.18 o
   4   4  30       22.72       21.70     57.01 o
   5   4  30        0.83       19.24     54.08 o
   6   4  30       24.02       73.69     61.56 o
   1   5  30        4.54       46.82     32.60 o
   2   5  30      180.70      211.36     45.50 o
   3   5  30       42.07       42.54     53.86 o
   4   5  30      297.87      309.62     67.74 o
   5   5  30       67.14       98.84    113.81 o
   6   5  30       23.60       60.41     63.14 o
   0   6  30      235.43      329.22     56.56 o
   1   6  30       48.52       40.80     32.54 o
   2   6  30       88.82       87.10     42.19 o
   3   6  30       14.76       44.69     30.03 o
   4   6  30        7.43       50.35     31.06 o
   5   6  30       30.15       18.27     34.06 o
   6   6  30       47.37       31.52     32.14 o
   1   7  30      223.83      258.78     47.76 o
   2   7  30       12.54       11.99     19.02 o
   3   7  30       12.79       -4.47     20.47 o
   4   7  30        0.26      -16.09     22.51 o
   5   7  30        2.42      -29.15     29.15 o
   6   7  30       98.56      100.68     33.34 o
   0   8  30        8.58      119.04     35.00 o
   1   8  30       17.06        5.86     28.53 o
   2   8  30      117.40      121.28     24.34 o
   3   8  30       10.89       16.41     21.19 o
   4   8  30        2.68       26.49     22.74 o
   5   8  30        0.18       22.43     42.71 o
   6   8  30        0.11        8.44     33.08 o
   1   9  30       80.38       32.12     24.36 o
   2   9  30       19.76       37.33     31.23 o
   3   9  30        0.43        1.61     21.93 o
   4   9  30        1.03      -12.77     22.14 o
   5   9  30      119.21       65.77     28.34 o
   0  10  30      268.65      422.90     52.94 o
   1  10  30        0.29        5.65     25.32 o
   2  10  30       32.68       34.73     26.49 o
   3  10  30       30.85       46.49     21.18 o
   4  10  30       46.26       58.85     26.29 o
   5  10  30       42.70       87.11     28.96 o
   1  11  30        0.12      -23.62     23.62 o
   2  11  30       33.12       -9.96     26.52 o
   3  11  30      223.81      239.01     26.39 o
   4  11  30        0.75      -33.15     34.97 o
   0  12  30       95.67      176.92     48.88 o
   1  12  30        0.06      -30.90     30.90 o
   2  12  30       38.29       27.43     32.54 o
   3  12  30        0.50        2.47     21.04 o
   4  12  30        1.64       -5.42     23.74 o
   1  13  30       30.96       18.77     33.09 o
   2  13  30       15.56        4.53     27.12 o
   3  13  30        2.85       16.47     32.39 o
   0  14  30      228.44      302.75     72.42 o
   1  14  30       25.57       34.55     31.76 o
   2  14  30        9.06        7.16     30.14 o
   1   1  31       88.23       92.07     33.36 o
   2   1  31        0.13      -27.03     34.99 o
   3   1  31       19.32       19.14     55.87 o
   4   1  31        1.84      101.24     58.47 o
   5   1  31       20.18       38.66     57.12 o
   6   1  31       36.25       77.68     64.80 o
   0   2  31      754.37      929.70     76.09 o
   1   2  31      102.96      166.40     34.55 o
   2   2  31       80.17       66.72     38.58 o
   3   2  31       42.24      114.56     56.32 o
   4   2  31       15.53       74.28     57.78 o
   5   2  31        2.06       56.93     59.94 o
   6   2  31       32.64       73.46     58.53 o
   1   3  31       27.55       57.56     32.58 o
   2   3  31       20.61      -15.47     35.32 o
   3   3  31       23.61        0.93     51.93 o
   4   3  31      158.68      170.31     62.87 o
   5   3  31      122.73      180.92     96.22 o
   6   3  31       13.42       41.08    121.05 o
   0   4  31      288.25      303.83     57.06 o
   1   4  31      357.76      387.32     42.23 o
   2   4  31      120.40       85.81     67.57 o
   3   4  31       14.52       25.72     54.42 o
   4   4  31        8.17      -24.50     54.74 o
   5   4  31        9.02       46.02     61.40 o
   6   4  31        3.57       11.42     63.54 o
   1   5  31       51.02       73.67     36.14 o
   2   5  31        1.13        9.99     37.13 o
   3   5  31      322.11      344.88     51.02 o
   4   5  31      188.26      208.38     66.56 o
   5   5  31       17.51       -6.00     57.12 o
   6   5  31       27.23       40.53     62.14 o
   0   6  31      361.94      406.60    135.54 o
   1   6  31      137.81      116.78     43.45 o
   2   6  31       12.00        0.42     39.77 o
   3   6  31       13.46       82.04     41.80 o
   4   6  31       30.81       97.74     61.86 o
   5   6  31       16.92       49.08     62.71 o
   6   6  31       58.19       86.91     63.59 o
   1   7  31        4.73       28.57     39.99 o
   2   7  31        2.68       12.29     40.51 o
   3   7  31       45.80       32.92     39.48 o
   4   7  31      213.87      207.24     66.56 o
   5   7  31      154.06      136.23     66.88 o
   0   8  31      489.01      508.61     67.74 o
   1   8  31       23.38       46.67     41.19 o
   2   8  31      170.78      296.34     51.65 o
   3   8  31       76.05       63.10     32.07 o
   4   8  31       74.00       53.90     26.68 o
   5   8  31       20.93      -25.83     25.83 o
   1   9  31       35.88       26.30     31.55 o
   2   9  31        2.37       25.40     35.84 o
   3   9  31        1.56       28.79     23.16 o
   4   9  31       18.52      -17.75     24.22 o
   5   9  31       23.91       49.95     27.33 o
   0  10  31       14.71       66.55     41.00 o
   1  10  31        7.08       -4.40     31.73 o
   2  10  31       57.89       56.81     34.44 o
   3  10  31       52.69       58.90     27.62 o
   4  10  31        3.90       10.13     28.61 o
   1  11  31       39.68       23.73     28.25 o
   2  11  31       15.30       -1.93     26.71 o
   3  11  31        2.93       35.24     24.82 o
   4  11  31        1.47      -34.58     34.58 o
   0  12  31       99.40      180.84     47.32 o
   1  12  31        1.74      -24.65     24.65 o
   2  12  31      100.49      146.72     32.82 o
   3  12  31       93.73       94.60     25.29 o
   1  13  31       11.89      -28.72     28.72 o
   2  13  31       92.87       83.88     31.11 o
   0  14  31        7.25       24.83     80.70 o
   0   0  32      101.95      227.62     72.42 o
   1   0  32       35.57       18.62     42.36 o
   2   0  32      109.61       95.19     72.42 o
   3   0  32        5.89       51.73     72.42 o
   4   0  32       99.79      167.61     93.12 o
   5   0  32      357.61      442.82    109.67 o
   6   0  32      359.96      364.19    109.67 o
   1   1  32       39.39       52.24     32.05 o
   2   1  32       22.54       24.51     37.09 o
   3   1  32        0.82      -46.82     46.82 o
   4   1  32        4.50       68.55     55.98 o
   5   1  32        1.79      -17.59     57.06 o
   6   1  32       14.78       28.06     65.00 o
   0   2  32      469.27      401.94     58.47 o
   1   2  32       20.19       49.57     30.38 o
   2   2  32       67.63       64.68     38.95 o
   3   2  32       12.59       50.37     53.39 o
   4   2  32      150.59      170.68     63.54 o
   5   2  32       99.32       99.58     64.33 o
   6   2  32        1.39       20.18     64.33 o
   1   3  32       59.89       62.28     32.22 o
   2   3  32      107.83      134.22     41.69 o
   3   3  32       12.26      -35.60     49.68 o
   4   3  32      118.27      121.17     59.14 o
   5   3  32        0.00        5.77     55.37 o
   6   3  32       12.43       72.73     64.33 o
   0   4  32        8.08       59.77     43.82 o
   1   4  32        2.67        9.25     41.20 o
   2   4  32       45.73      105.38     40.48 o
   3   4  32      143.42      275.83     69.32 o
   4   4  32       52.11       81.21     59.25 o
   5   4  32       41.41       38.28     61.45 o
   1   5  32       25.67       44.82     39.28 o
   2   5  32      178.95      235.96     48.05 o
   3   5  32       83.60       71.98     42.54 o
   4   5  32        1.12       54.03     65.18 o
   5   5  32       40.91      105.81     65.10 o
   0   6  32       29.82       39.06     47.40 o
   1   6  32       15.30       25.05     40.18 o
   2   6  32       18.58       55.95     41.64 o
   3   6  32       32.31       46.50     41.54 o
   4   6  32       65.56      132.43     64.38 o
   5   6  32        4.59       -1.38     58.92 o
   1   7  32      135.82      152.00     44.29 o
   2   7  32        7.26       63.15     42.54 o
   3   7  32      136.52      191.79     49.01 o
   4   7  32       98.46      136.17     64.33 o
   5   7  32        0.71       49.76     63.11 o
   0   8  32      227.86      269.00     84.84 o
   1   8  32        0.59       42.32     42.60 o
   2   8  32      122.32      171.73     47.93 o
   3   8  32       84.23      175.57     47.98 o
   4   8  32       49.10       40.35     61.45 o
   5   8  32        1.56      -82.77     82.77 o
   1   9  32      161.68      228.19     48.90 o
   2   9  32        0.81       -8.49     41.07 o
   3   9  32       72.04      120.63     48.79 o
   4   9  32        9.46      -36.53     36.53 o
   0  10  32      466.20      633.19    113.81 o
   1  10  32       32.88      -25.30     40.39 o
   2  10  32       64.49       58.46     33.97 o
   3  10  32       29.67       38.87     24.58 o
   4  10  32        5.65        3.35     30.12 o
   1  11  32        0.76       27.57     33.69 o
   2  11  32       52.08       50.99     37.93 o
   3  11  32       26.66       -6.56     30.80 o
   0  12  32        0.41       37.25     66.22 o
   1  12  32       29.02       97.53     32.89 o
   2  12  32       16.71        5.45     34.23 o
   1   1  33       67.04       62.58     46.29 o
   2   1  33        2.72       77.30     77.60 o
   3   1  33       16.68       13.24     50.22 o
   4   1  33        6.36       71.59     56.20 o
   5   1  33        0.88      -15.73     60.71 o
   0   2  33       14.74      -16.25     44.18 o
   1   2  33        4.55       16.50     29.90 o
   2   2  33       29.92       59.93     38.27 o
   3   2  33       48.03       67.38     68.29 o
   4   2  33       63.59       91.20     59.94 o
   5   2  33        2.90       -2.86     57.78 o
   1   3  33        6.54       41.99     40.14 o
   2   3  33       53.19      125.58     42.06 o
   3   3  33       24.40       68.94     55.54 o
   4   3  33        6.33       19.66     57.06 o
   5   3  33        7.31       25.11     63.11 o
   0   4  33       51.18      -13.16     45.52 o
   1   4  33      134.62      139.24     43.06 o
   2   4  33        3.47       40.94     38.82 o
   3   4  33       17.95       35.18     54.14 o
   4   4  33       11.89        1.93     81.74 o
   5   4  33        0.03      -38.50     59.25 o
   1   5  33        4.47      -16.98     36.78 o
   2   5  33        0.00       19.58     38.37 o
   3   5  33      130.36      108.29     59.25 o
   4   5  33       10.19      -15.95     52.13 o
   5   5  33       35.57       -2.52     98.29 o
   0   6  33       17.44       14.35     68.29 o
   1   6  33        1.62       22.87     37.67 o
   2   6  33       35.13       17.62     38.88 o
   3   6  33        3.91       43.64     56.20 o
   4   6  33        5.90       25.47     59.25 o
   5   6  33        9.48       14.48     91.05 o
   1   7  33      242.18      215.87     47.52 o
   2   7  33       31.11      122.88     44.89 o
   3   7  33      106.42       60.97     45.37 o
   4   7  33       18.90       81.77     63.54 o
   0   8  33      228.55      366.26     97.26 o
   1   8  33        7.02       46.06     43.55 o
   2   8  33       12.72      -15.80     40.14 o
   3   8  33       20.07       83.63     45.20 o
   4   8  33       50.46       96.31     90.01 o
   1   9  33       51.99      171.55     48.46 o
   2   9  33      119.10      113.84     48.26 o
   3   9  33        3.86      -21.66     58.76 o
   0  10  33       61.52      109.67     82.77 o
   1  10  33        3.77       21.16     43.62 o
   2  10  33        7.21       37.33     45.64 o
   3  10  33       43.80       47.49     47.32 o
   1  11  33        0.35      -19.12     51.80 o
   2  11  33       12.97      -14.50     44.46 o
   0  12  33        5.37       28.97     82.77 o
   0   0  34        2.49       55.87     62.08 o
   1   0  34       19.12       74.56     81.74 o
   2   0  34       93.97       68.29     72.42 o
   3   0  34      281.06      395.23     97.26 o
   4   0  34       21.68       47.59     86.91 o
   5   0  34      329.26      275.21    103.46 o
   1   1  34        7.04       21.82     30.91 o
   2   1  34      203.45      265.67    124.16 o
   3   1  34        0.41       25.06     53.27 o
   4   1  34        5.92       91.30     74.49 o
   5   1  34       16.58       65.03     65.10 o
   0   2  34       12.54        2.07     43.90 o
   1   2  34       18.04        2.12     41.96 o
   2   2  34        0.55       28.53     48.22 o
   3   2  34        0.00        6.32     54.08 o
   4   2  34      172.13      339.68     70.95 o
   5   2  34       64.58      101.19     65.65 o
   1   3  34       18.69       23.19     39.01 o
   2   3  34        0.30       19.89     38.08 o
   3   3  34      100.87      137.34     59.14 o
   4   3  34       58.77      160.11     65.79 o
   5   3  34       21.62       14.48     86.91 o
   0   4  34        6.41       24.69     42.70 o
   1   4  34        0.29       46.51     38.54 o
   2   4  34        5.61       54.81     41.33 o
   3   4  34        3.31       64.89     54.74 o
   4   4  34       41.49       53.13     60.60 o
   1   5  34       48.48      129.96     44.59 o
   2   5  34       27.63       50.45     40.68 o
   3   5  34       19.04      -10.15     53.27 o
   4   5  34       64.23      100.42     63.64 o
   0   6  34        7.41        8.28     74.49 o
   1   6  34       56.17      129.85     43.76 o
   2   6  34       15.70       10.29     42.20 o
   3   6  34       31.03       37.25     57.06 o
   4   6  34       40.93      112.01     61.56 o
   1   7  34       30.87       57.71     42.57 o
   2   7  34        5.38       49.48     47.35 o
   3   7  34        0.46      -16.23     55.54 o
   4   7  34       13.67       66.22     93.12 o
   0   8  34        3.13       62.08     74.49 o
   1   8  34       12.51        4.78     42.13 o
   2   8  34       15.99       50.01     45.81 o
   3   8  34        1.95        8.64     43.48 o
   1   9  34      136.43      219.99     50.79 o
   2   9  34        9.73       76.33     48.07 o
   3   9  34       18.24      -31.04     93.12 o
   0  10  34       15.40      -55.87     66.22 o
   1  10  34       15.95       69.12     64.15 o
   2  10  34       16.77       79.78     57.45 o
   1   1  35       29.78       50.99     38.79 o
   2   1  35       30.26       32.26     51.93 o
   3   1  35        4.20       14.17     53.39 o
   4   1  35      171.94      171.11     65.79 o
   0   2  35        3.73      -16.84     42.36 o
   1   2  35       68.57       67.99     39.48 o
   2   2  35       32.50       64.36     55.37 o
   3   2  35        0.78       54.59     55.54 o
   4   2  35        9.45       69.32     61.45 o
   1   3  35       12.31        9.10     38.54 o
   2   3  35        0.04       28.15     51.93 o
   3   3  35        2.04       77.98     57.78 o
   4   3  35        0.15       16.12     55.37 o
   0   4  35        2.42       69.17     49.68 o
   1   4  35       82.89      141.31     44.29 o
   2   4  35       98.06      168.72     58.47 o
   3   4  35       35.49      107.04     59.25 o
   4   4  35        2.20        5.80     56.20 o
   1   5  35        7.83       30.24     39.64 o
   2   5  35        7.27       -1.56     61.09 o
   3   5  35       29.89        2.15     54.74 o
   0   6  35       65.50       72.42     74.49 o
   1   6  35       21.61       70.86     41.80 o
   2   6  35      152.74      215.20     54.62 o
   3   6  35        1.45      -43.37     54.74 o
   1   7  35        0.01       17.71     42.20 o
   2   7  35        1.20       45.85     43.26 o
   3   7  35       30.12       10.12     58.92 o
   0   8  35       41.17       47.59     78.63 o
   1   8  35        3.04       13.71     49.57 o
   2   8  35      136.37      219.01     52.84 o
   1   9  35       14.29       25.58     54.74 o
   0   0  36        0.30      105.53     72.42 o
   1   0  36        4.65       88.98     68.29 o
   2   0  36        0.27        0.00     70.35 o
   3   0  36       11.10       20.69     70.35 o
   1   1  36        2.38       71.29     39.01 o
   2   1  36       52.83       31.80     51.80 o
   3   1  36       27.52      134.25     60.71 o
   0   2  36       16.54       93.09     49.00 o
   1   2  36        8.88       79.86     39.83 o
   2   2  36       43.45      119.43     57.01 o
   3   2  36       12.54        6.06     52.61 o
   1   3  36       11.65       -4.63     39.32 o
   2   3  36        2.70        3.72     51.15 o
   3   3  36        6.39       68.39     58.47 o
   0   4  36      138.87      138.64     78.63 o
   1   4  36       16.85       46.28     40.14 o
   2   4  36      113.32      127.26     58.53 o
   3   4  36       10.36       94.19     59.14 o
   1   5  36        0.58       52.90     41.51 o
   2   5  36       16.67      110.71     58.53 o
   0   6  36       32.64       55.87     72.42 o
   1   6  36       19.62      124.91     45.81 o
   2   6  36       58.89       88.05     46.47 o
   1   7  36       43.35       98.77     55.24 o
   1   1  37       54.39      108.64     52.67 o
   2   1  37      179.44      227.21    137.61 o
   0   2  37        7.64       21.73     48.29 o
   1   2  37       54.89       88.63     93.12 o
   2   2  37        0.05       -3.78     51.15 o
   1   3  37       22.08       47.30     40.84 o
   2   3  37        2.27       54.12     71.39 o
   0   4  37        9.20      103.46     76.56 o
   1   4  37       47.82      107.28     45.27 o
   1   5  37       15.48       48.46     41.40 o
   0   0  38       93.95      175.89     80.70 o
 
